# Supplementary material for: A Yeast Modular Cloning (MoClo) Toolkit Expansion for Optimization of Heterologous Protein Secretion and Surface Display in Saccharomyces cerevisiae
Source: ACS Synth Biol. 2024 Mar 14;13(4):1246–58. doi: 10.1021/acssynbio.3c00743 (PMC11036508; doi:10.1021/acssynbio.3c00743)
Supplement: Supplementary file 3 — sb3c00743_si_003.zip [file sb3c00743_si_003.zip]

Archive with 70 entries (69 files):
- Genebank Files- benchling_export/
- __MACOSX/._Genebank Files- benchling_export
- Genebank Files- benchling_export/pYSD044.gb
- __MACOSX/Genebank Files- benchling_export/._pYSD044.gb
- Genebank Files- benchling_export/pYSD083.gb
- __MACOSX/Genebank Files- benchling_export/._pYSD083.gb
- Genebank Files- benchling_export/pYSD021.gb
- __MACOSX/Genebank Files- benchling_export/._pYSD021.gb
- Genebank Files- benchling_export/pYSD005.gb
- __MACOSX/Genebank Files- benchling_export/._pYSD005.gb
- Genebank Files- benchling_export/pYSD100.gb
- __MACOSX/Genebank Files- benchling_export/._pYSD100.gb
- Genebank Files- benchling_export/pYSD141.gb
- __MACOSX/Genebank Files- benchling_export/._pYSD141.gb
- Genebank Files- benchling_export/pYSD001.gb
- __MACOSX/Genebank Files- benchling_export/._pYSD001.gb
- Genebank Files- benchling_export/pYSD024.gb
- __MACOSX/Genebank Files- benchling_export/._pYSD024.gb
- Genebank Files- benchling_export/pYSD041.gb
- __MACOSX/Genebank Files- benchling_export/._pYSD041.gb
- Genebank Files- benchling_export/pYSD101.gb
- __MACOSX/Genebank Files- benchling_export/._pYSD101.gb
- Genebank Files- benchling_export/pYSD140.gb
- __MACOSX/Genebank Files- benchling_export/._pYSD140.gb
- Genebank Files- benchling_export/pYSD313.gb
- __MACOSX/Genebank Files- benchling_export/._pYSD313.gb
- Genebank Files- benchling_export/pYSD082.gb
- __MACOSX/Genebank Files- benchling_export/._pYSD082.gb
- Genebank Files- benchling_export/pYSD061.gb
- __MACOSX/Genebank Files- benchling_export/._pYSD061.gb
- Genebank Files- benchling_export/pYSD004.gb
- __MACOSX/Genebank Files- benchling_export/._pYSD004.gb
- Genebank Files- benchling_export/pYSD099.gb
- __MACOSX/Genebank Files- benchling_export/._pYSD099.gb
- Genebank Files- benchling_export/pYSD009.gb
- __MACOSX/Genebank Files- benchling_export/._pYSD009.gb
- Genebank Files- benchling_export/pYSD008.gb
- __MACOSX/Genebank Files- benchling_export/._pYSD008.gb
- Genebank Files- benchling_export/pYSD085.gb
- __MACOSX/Genebank Files- benchling_export/._pYSD085.gb
- Genebank Files- benchling_export/pYSD153.gb
- __MACOSX/Genebank Files- benchling_export/._pYSD153.gb
- Genebank Files- benchling_export/pYSD042.gb
- __MACOSX/Genebank Files- benchling_export/._pYSD042.gb
- Genebank Files- benchling_export/pYSD003.gb
- __MACOSX/Genebank Files- benchling_export/._pYSD003.gb
- Genebank Files- benchling_export/pYSD023.gb
- __MACOSX/Genebank Files- benchling_export/._pYSD023.gb
- Genebank Files- benchling_export/pYSD081.gb
- __MACOSX/Genebank Files- benchling_export/._pYSD081.gb
- Genebank Files- benchling_export/pYSD300.gb
- __MACOSX/Genebank Files- benchling_export/._pYSD300.gb
- Genebank Files- benchling_export/pYSD007.gb
- __MACOSX/Genebank Files- benchling_export/._pYSD007.gb
- Genebank Files- benchling_export/pYSD022.gb
- __MACOSX/Genebank Files- benchling_export/._pYSD022.gb
- Genebank Files- benchling_export/pYSD080.gb
- __MACOSX/Genebank Files- benchling_export/._pYSD080.gb
- Genebank Files- benchling_export/pYSD063.gb
- __MACOSX/Genebank Files- benchling_export/._pYSD063.gb
- Genebank Files- benchling_export/pYSD006.gb
- __MACOSX/Genebank Files- benchling_export/._pYSD006.gb
- Genebank Files- benchling_export/pYSD084.gb
- __MACOSX/Genebank Files- benchling_export/._pYSD084.gb
- Genebank Files- benchling_export/pYSD043.gb
- __MACOSX/Genebank Files- benchling_export/._pYSD043.gb
- Genebank Files- benchling_export/pYSD113.gb
- __MACOSX/Genebank Files- benchling_export/._pYSD113.gb
- Genebank Files- benchling_export/pYSD002.gb
- __MACOSX/Genebank Files- benchling_export/._pYSD002.gb
