# Supplementary material for: A Yeast Modular Cloning (MoClo) Toolkit Expansion for Optimization of Heterologous Protein Secretion and Surface Display in Saccharomyces cerevisiae
Source: ACS Synth Biol. 2024 Mar 14;13(4):1246–58. doi: 10.1021/acssynbio.3c00743 (PMC11036508; doi:10.1021/acssynbio.3c00743)
Supplement: Supplementary file 3 — sb3c00743_si_003.zip [file sb3c00743_si_003.zip › Genebank Files- benchling_export/pYSD044.gb]

LOCUS       pYSD044                 2091 bp ds-DNA     circular     12-NOV-2023
DEFINITION  .
ACCESSION   <unknown id>
VERSION     <unknown id>
COMMENT     Encodes the S. cerevisiae 142 amino acid SCW4 Translational Fusion
            Partner Sequence as a Type 3a’ part to be used in the yeast
            secretion/display (YSD) extension of the MoClo yeast toolkit (YTK)
            Vector backbone is the Yeast MoClo toolkit entry vector pYTK001
            Translational Fusion Partner reference: Bae, J.H., Sung, B.H., Kim,
            H.J., Park, S.H., Lim, K.M., Kim, M.J., et al. (2015). An Efficient
            Genome-Wide Fusion Partner Screening System for Secretion of
            Recombinant Proteins in Yeast. Sci Rep 5, 12229. doi:
            10.1038/srep12229. Bae, J.H., Yun, S.H., Kim, M.J., Kim, H.J.,
            Sung, B.H., Kim, S.I., et al. (2022). Secretome-based screening of
            fusion partners and their application in recombinant protein
            secretion in Saccharomyces cerevisiae. Appl Microbiol Biotechnol
            106(2), 663-673. doi: 10.1007/s00253-021-11750-9.
FEATURES             Location/Qualifiers
     misc_feature    11..436
                     /label="SCW4 / TFP S2 142 AA (Bae et al 2022)"
                     /ApEinfo_revcolor="#85dae9"
                     /ApEinfo_fwdcolor="#85dae9"
     CDS             11..436
                     /label="SCW4 CDS"
                     /ApEinfo_revcolor="#84b0dc"
                     /ApEinfo_fwdcolor="#84b0dc"
                     /translation="MRLSNLIASASLLSAATLAAPANHEHKDKRAVVTTTVQKQTTIIVNGAASTPVAALEENAVVNSAPAAATSTTSSAASVATAAASSSENNSQVSAAASPASSSAATSTQSSSSSQASSSSSSGEDVSSFASGVRGITYTPYE"
     misc_feature    14..24
                     /label="BsmBI destroyed"
                     /ApEinfo_revcolor="#f58a5e"
                     /ApEinfo_fwdcolor="#f58a5e"
     misc_feature    19..19
                     /label="Mut to destroy BsmB1"
                     /ApEinfo_revcolor="#b1ff67"
                     /ApEinfo_fwdcolor="#b1ff67"
     misc_feature    95..100
                     /label="Kex2p cleavage site, cleaves between RA"
                     /ApEinfo_revcolor="#ffef86"
                     /ApEinfo_fwdcolor="#ffef86"
     misc_feature    437..442
                     /label="2 AA linker- no Kex2p site"
                     /ApEinfo_revcolor="#c6c9d1"
                     /ApEinfo_fwdcolor="#c6c9d1"
     CDS             437..442
                     /label="link"
                     /ApEinfo_revcolor="#84b0dc"
                     /ApEinfo_fwdcolor="#84b0dc"
                     /translation="SA"
     misc_feature    complement(452..560)
                     /label="CamR Terminator"
                     /ApEinfo_revcolor="#84b0dc"
                     /ApEinfo_fwdcolor="#84b0dc"
                     /ApEinfo_graphicformat="arrow_data {{0 1 2 0 0 -1} {} 0}width 5 offset 0"
     CDS             complement(561..1220)
                     /label="CamR"
                     /ApEinfo_revcolor="#0000ff"
                     /ApEinfo_fwdcolor="#0000ff"
                     /ApEinfo_graphicformat="arrow_data {{0 1 2 0 0 -1} {} 0}width 5 offset 0"
                     /translation="MEKKITGYTTVDISQWHRKEHFEAFQSVAQCTYNQTVQLDITAFLKTVKKNKHKFYPAFIHILARLMNAHPEFRMAMKDGELVIWDSVHPCYTVFHEQTETFSSLWSEYHDDFRQFLHIYSQDVACYGENLAYFPKGFIENMFFVSANPWVSFTSFDLNVANMDNFFAPVFTMGKYYTQGDKVLMPLAIQVHHAVCDGFHVGRMLNELQQYCDEWQGGA*"
     promoter        complement(1221..1325)
                     /label="CamR Promoter"
                     /ApEinfo_revcolor="#84b0dc"
                     /ApEinfo_fwdcolor="#84b0dc"
                     /ApEinfo_graphicformat="arrow_data {{0 1 2 0 0 -1} {} 0}width 5 offset 0"
     rep_origin      complement(1326..2089)
                     /label="ColE1"
                     /ApEinfo_revcolor="#7f7f7f"
                     /ApEinfo_fwdcolor="#7f7f7f"
                     /ApEinfo_graphicformat="arrow_data {{0 1 2 0 0 -1} {} 0}width 5 offset 0"
ORIGIN
        1 TCGGTCTCAT atgcgtctAt ctaacctaat tgcttctgcc tctcttttat ctgctgctac
       61 tcttgctgct cccgctaacc acgaacacaa ggacaagcgt gctgtggtca ctaccactgt
      121 tcaaaaacaa accactatca ttgttaatgg tgccgcttca actccagttg ctgctttgga
      181 agaaaatgct gttgtcaact ccgctccagc tgccgctacc agtacaacat cgtctgctgc
      241 ttctgtagct accgctgctg cttcctcttc tgagaacaac tcacaagttt ctgctgccgc
      301 atctccagcc tccagctctg ctgctacatc tactcaatct tcctcttcct cccaagcttc
      361 ttcctctagt tcttccggcg aagacgtcag cagctttgcc tctggtgtca gaggtatcac
      421 ttatacccca tacgagAGTG CTTGAgacca gaccaataaa aaacgcccgg cggcaaccga
      481 gcgttctgaa caaatccaga tggagttctg aggtcattac tggatctatc aacaggagtc
      541 caagcgagct cgatatcaaa ttacgccccg ccctgccact catcgcagta ctgttgtaat
      601 tcattaagca ttctgccgac atggaagcca tcacaaacgg catgatgaac ctgaatcgcc
      661 agcggcatca gcaccttgtc gccttgcgta taatatttgc ccatggtgaa aacgggggcg
      721 aagaagttgt ccatattggc cacgtttaaa tcaaaactgg tgaaactcac ccagggattg
      781 gctgaaacga aaaacatatt ctcaataaac cctttaggga aataggccag gttttcaccg
      841 taacacgcca catcttgcga atatatgtgt agaaactgcc ggaaatcgtc gtggtattca
      901 ctccagagcg atgaaaacgt ttcagtttgc tcatggaaaa cggtgtaaca agggtgaaca
      961 ctatcccata tcaccagctc accgtctttc attgccatac gaaattccgg atgagcattc
     1021 atcaggcggg caagaatgtg aataaaggcc ggataaaact tgtgcttatt tttctttacg
     1081 gtctttaaaa aggccgtaat atccagctga acggtctggt tataggtaca ttgagcaact
     1141 gactgaaatg cctcaaaatg ttctttacga tgccattggg atatatcaac ggtggtatat
     1201 ccagtgattt ttttctccat tttagcttcc ttagctcctg aaaatctcga taactcaaaa
     1261 aatacgcccg gtagtgatct tatttcatta tggtgaaagt tggaacctct tacgtgcccg
     1321 atcaatcatg accaaaatcc cttaacgtga gttttcgttc cactgagcgt cagaccccgt
     1381 agaaaagatc aaaggatctt cttgagatcc tttttttctg cgcgtaatct gctgcttgca
     1441 aacaaaaaaa ccaccgctac cagcggtggt ttgtttgccg gatcaagagc taccaactct
     1501 ttttccgaag gtaactggct tcagcagagc gcagatacca aatactgttc ttctagtgta
     1561 gccgtagtta ggccaccact tcaagaactc tgtagcaccg cctacatacc tcgctctgct
     1621 aatcctgtta ccagtggctg ctgccagtgg cgataagtcg tgtcttaccg ggttggactc
     1681 aagacgatag ttaccggata aggcgcagcg gtcgggctga acggggggtt cgtgcacaca
     1741 gcccagcttg gagcgaacga cctacaccga actgagatac ctacagcgtg agctatgaga
     1801 aagcgccacg cttcccgaag ggagaaaggc ggacaggtat ccggtaagcg gcagggtcgg
     1861 aacaggagag cgcacgaggg agcttccagg gggaaacgcc tggtatcttt atagtcctgt
     1921 cgggtttcgc cacctctgac ttgagcgtcg atttttgtga tgctcgtcag gggggcggag
     1981 cctatggaaa aacgccagca acgcggcctt tttacggttc ctggcctttt gctggccttt
     2041 tgctcacatg ttctttcctg cgttatcccc tgattctgtg gataaccgta g
//
