# Supplementary material for: A Yeast Modular Cloning (MoClo) Toolkit Expansion for Optimization of Heterologous Protein Secretion and Surface Display in Saccharomyces cerevisiae
Source: ACS Synth Biol. 2024 Mar 14;13(4):1246–58. doi: 10.1021/acssynbio.3c00743 (PMC11036508; doi:10.1021/acssynbio.3c00743)
Supplement: Supplementary file 3 — sb3c00743_si_003.zip [file sb3c00743_si_003.zip › Genebank Files- benchling_export/pYSD083.gb]

LOCUS       pYSD083                 2716 bp ds-DNA     circular     12-NOV-2023
DEFINITION  .
ACCESSION   <unknown id>
VERSION     <unknown id>
COMMENT     Encodes the HA-tagged S. cerevisiae Sed1p yeast surface display
            anchor protein as a Type 4a part to be used in the yeast
            secretion/display (YSD) extension of the MoClo yeast toolkit (YTK)
            Vector backbone is the Yeast MoClo toolkit entry vector pYTK001
FEATURES             Location/Qualifiers
     misc_feature    3..8
                     /label="BsaI"
                     /ApEinfo_revcolor="#f8d3a9"
                     /ApEinfo_fwdcolor="#f8d3a9"
     misc_feature    14..43
                     /label="GGGGSGGGGS Linker"
                     /ApEinfo_revcolor="#b7e6d7"
                     /ApEinfo_fwdcolor="#b7e6d7"
     CDS             14..94
                     /label="linker-HA-tag-TEV site"
                     /ApEinfo_revcolor="#84b0dc"
                     /ApEinfo_fwdcolor="#84b0dc"
                     /translation="GGGGSGGGGSYPYDVPDYAKENLYFQS"
     misc_feature    44..70
                     /label="HA tag"
                     /ApEinfo_revcolor="#c6c9d1"
                     /ApEinfo_fwdcolor="#c6c9d1"
     misc_feature    74..94
                     /label="TEV protease site"
                     /ApEinfo_revcolor="#d6b295"
                     /ApEinfo_fwdcolor="#d6b295"
     misc_feature    95..1057
                     /label="SED1 Anchor"
                     /ApEinfo_revcolor="#84b0dc"
                     /ApEinfo_fwdcolor="#84b0dc"
     CDS             95..1057
                     /label="SED1"
                     /ApEinfo_revcolor="#84b0dc"
                     /ApEinfo_fwdcolor="#84b0dc"
                     /translation="QFSNSTSASSTDVTSSSSISTSSGSVTITSSEAPESDNGTSTAAPTETSTEAPTTAIPTNGTSTEAPTTAIPTNGTSTEAPTDTTTEAPTTALPTNGTSTEAPTDTTTEAPTTGLPTNGTTSAFPPTTSLPPSNTTTTPPYNPSTDYTTDYTVVTEYTTYCPEPTTFTTNGKTYTVTEPTTLTITDCPCTIEKPTTTSTTEYTVVTEYTTYCPEPTTFTTNGKTYTVTEPTTLTITDCPCTIEKSEAPESSVPVTESKGTTTKETGVTTKQTTANPSLTVSTVVPVSSSASSHSVVINSNGANVVVPGALGLAGVAMLFL*"
     misc_feature    931..936
                     /label="BsmBI site destroyed"
                     /ApEinfo_revcolor="#d59687"
                     /ApEinfo_fwdcolor="#d59687"
     misc_feature    932..935
                     /label="GTAT overhang"
                     /ApEinfo_revcolor="#f58a5e"
                     /ApEinfo_fwdcolor="#f58a5e"
     misc_feature    1058..1063
                     /label="XhoI"
                     /ApEinfo_revcolor="#b4abac"
                     /ApEinfo_fwdcolor="#b4abac"
     misc_feature    complement(1064..1067)
                     /label="tggc 4a BsaI overhang"
                     /ApEinfo_revcolor="#b7e6d7"
                     /ApEinfo_fwdcolor="#b7e6d7"
     misc_feature    complement(1069..1070)
                     /label="BsaI"
                     /ApEinfo_revcolor="#b7e6d7"
                     /ApEinfo_fwdcolor="#b7e6d7"
     protein_bind    1071..1074
                     /label="BsmBI"
                     /ApEinfo_revcolor="#b1ff67"
                     /ApEinfo_fwdcolor="#b1ff67"
                     /ApEinfo_graphicformat="arrow_data {{0 1 2 0 0 -1} {} 0}width 5 offset 0"
     misc_feature    complement(1077..1185)
                     /label="CamR Terminator"
                     /ApEinfo_revcolor="#84b0dc"
                     /ApEinfo_fwdcolor="#84b0dc"
                     /ApEinfo_graphicformat="arrow_data {{0 1 2 0 0 -1} {} 0}width 5 offset 0"
     CDS             complement(1186..1845)
                     /label="CamR"
                     /ApEinfo_revcolor="#0000ff"
                     /ApEinfo_fwdcolor="#0000ff"
                     /ApEinfo_graphicformat="arrow_data {{0 1 2 0 0 -1} {} 0}width 5 offset 0"
                     /translation="MEKKITGYTTVDISQWHRKEHFEAFQSVAQCTYNQTVQLDITAFLKTVKKNKHKFYPAFIHILARLMNAHPEFRMAMKDGELVIWDSVHPCYTVFHEQTETFSSLWSEYHDDFRQFLHIYSQDVACYGENLAYFPKGFIENMFFVSANPWVSFTSFDLNVANMDNFFAPVFTMGKYYTQGDKVLMPLAIQVHHAVCDGFHVGRMLNELQQYCDEWQGGA*"
     promoter        complement(1846..1950)
                     /label="CamR Promoter"
                     /ApEinfo_revcolor="#84b0dc"
                     /ApEinfo_fwdcolor="#84b0dc"
                     /ApEinfo_graphicformat="arrow_data {{0 1 2 0 0 -1} {} 0}width 5 offset 0"
     rep_origin      complement(1951..2714)
                     /label="ColE1"
                     /ApEinfo_revcolor="#7f7f7f"
                     /ApEinfo_fwdcolor="#7f7f7f"
                     /ApEinfo_graphicformat="arrow_data {{0 1 2 0 0 -1} {} 0}width 5 offset 0"
ORIGIN
        1 TCGGTCTCAA TCCGGTGGAG GGGGTTCTGG TGGTGGCGGA TCATACCCAT ACGATGTTCC
       61 AGATTACGCT Aaggaaaatt tgtattttca atctCAATTT TCCAACAGTA CATCTGCTTC
      121 TTCCACCGAT GTCACTTCCT CCTCTTCCAT CTCCACTTCC TCTGGCTCAG TAACTATCAC
      181 ATCTTCTGAA GCTCCAGAAT CCGACAACGG TACCAGCACA GCTGCACCAA CTGAAACCTC
      241 AACAGAGGCT CCAACCACTG CTATCCCAAC TAACGGTACC TCTACTGAAG CTCCAACCAC
      301 TGCTATCCCA ACTAACGGTA CCTCTACTGA AGCTCCAACT GATACTACTA CTGAAGCTCC
      361 AACCACCGCT CTTCCAACTA ACGGTACTTC TACTGAAGCT CCAACTGATA CTACTACTGA
      421 AGCTCCAACC ACCGGTCTTC CAACCAACGG TACCACTTCA GCTTTCCCAC CAACTACATC
      481 TTTGCCACCA AGCAACACTA CCACCACTCC TCCTTACAAC CCATCTACTG ACTACACCAC
      541 TGACTACACT GTAGTCACTG AATATACTAC TTACTGTCCA GAACCAACCA CTTTCACCAC
      601 AAACGGTAAG ACTTACACCG TCACTGAACC AACCACATTG ACTATCACTG ACTGTCCATG
      661 CACCATTGAA AAGCCAACAA CCACATCAAC CACCGAATAC ACTGTAGTCA CTGAGTACAC
      721 TACTTACTGT CCAGAACCAA CCACTTTCAC CACAAACGGT AAGACTTACA CCGTCACTGA
      781 ACCAACCACT TTGACTATCA CTGACTGTCC ATGTACTATT GAAAAGAGCG AAGCCCCTGA
      841 GTCTTCTGTC CCAGTTACCG AATCTAAGGG CACTACCACC AAAGAAACAG GTGTTACTAC
      901 CAAACAAACC ACAGCCAACC CAAGTCTAAC CGTaTCCACA GTCGTCCCAG TTTCATCCTC
      961 TGCTTCTTCT CATTCCGTTG TCATCAACAG TAACGGTGCT AACGTCGTCG TTCCAGGTGC
     1021 TTTAGGTTTG GCTGGTGTTG CTATGTTATT CTTATAACTC GAGTGGCTGA gaccagacca
     1081 ataaaaaacg cccggcggca accgagcgtt ctgaacaaat ccagatggag ttctgaggtc
     1141 attactggat ctatcaacag gagtccaagc gagctcgata tcaaattacg ccccgccctg
     1201 ccactcatcg cagtactgtt gtaattcatt aagcattctg ccgacatgga agccatcaca
     1261 aacggcatga tgaacctgaa tcgccagcgg catcagcacc ttgtcgcctt gcgtataata
     1321 tttgcccatg gtgaaaacgg gggcgaagaa gttgtccata ttggccacgt ttaaatcaaa
     1381 actggtgaaa ctcacccagg gattggctga aacgaaaaac atattctcaa taaacccttt
     1441 agggaaatag gccaggtttt caccgtaaca cgccacatct tgcgaatata tgtgtagaaa
     1501 ctgccggaaa tcgtcgtggt attcactcca gagcgatgaa aacgtttcag tttgctcatg
     1561 gaaaacggtg taacaagggt gaacactatc ccatatcacc agctcaccgt ctttcattgc
     1621 catacgaaat tccggatgag cattcatcag gcgggcaaga atgtgaataa aggccggata
     1681 aaacttgtgc ttatttttct ttacggtctt taaaaaggcc gtaatatcca gctgaacggt
     1741 ctggttatag gtacattgag caactgactg aaatgcctca aaatgttctt tacgatgcca
     1801 ttgggatata tcaacggtgg tatatccagt gatttttttc tccattttag cttccttagc
     1861 tcctgaaaat ctcgataact caaaaaatac gcccggtagt gatcttattt cattatggtg
     1921 aaagttggaa cctcttacgt gcccgatcaa tcatgaccaa aatcccttaa cgtgagtttt
     1981 cgttccactg agcgtcagac cccgtagaaa agatcaaagg atcttcttga gatccttttt
     2041 ttctgcgcgt aatctgctgc ttgcaaacaa aaaaaccacc gctaccagcg gtggtttgtt
     2101 tgccggatca agagctacca actctttttc cgaaggtaac tggcttcagc agagcgcaga
     2161 taccaaatac tgttcttcta gtgtagccgt agttaggcca ccacttcaag aactctgtag
     2221 caccgcctac atacctcgct ctgctaatcc tgttaccagt ggctgctgcc agtggcgata
     2281 agtcgtgtct taccgggttg gactcaagac gatagttacc ggataaggcg cagcggtcgg
     2341 gctgaacggg gggttcgtgc acacagccca gcttggagcg aacgacctac accgaactga
     2401 gatacctaca gcgtgagcta tgagaaagcg ccacgcttcc cgaagggaga aaggcggaca
     2461 ggtatccggt aagcggcagg gtcggaacag gagagcgcac gagggagctt ccagggggaa
     2521 acgcctggta tctttatagt cctgtcgggt ttcgccacct ctgacttgag cgtcgatttt
     2581 tgtgatgctc gtcagggggg cggagcctat ggaaaaacgc cagcaacgcg gcctttttac
     2641 ggttcctggc cttttgctgg ccttttgctc acatgttctt tcctgcgtta tcccctgatt
     2701 ctgtggataa ccgtag
//
