# Supplementary material for: A Yeast Modular Cloning (MoClo) Toolkit Expansion for Optimization of Heterologous Protein Secretion and Surface Display in Saccharomyces cerevisiae
Source: ACS Synth Biol. 2024 Mar 14;13(4):1246–58. doi: 10.1021/acssynbio.3c00743 (PMC11036508; doi:10.1021/acssynbio.3c00743)
Supplement: Supplementary file 3 — sb3c00743_si_003.zip [file sb3c00743_si_003.zip › Genebank Files- benchling_export/pYSD041.gb]

LOCUS       pYSD041                 1989 bp ds-DNA     circular     12-NOV-2023
DEFINITION  .
ACCESSION   <unknown id>
VERSION     <unknown id>
COMMENT     Encodes the S. cerevisiae YAR066W Translational Fusion Partner
            Sequence as a Type 3a’ part to be used in the yeast
            secretion/display (YSD) extension of the MoClo yeast toolkit (YTK)
            Vector backbone is the Yeast MoClo toolkit entry vector pYTK001
            Translational Fusion Partner reference: Bae, J.H., Sung, B.H., Kim,
            H.J., Park, S.H., Lim, K.M., Kim, M.J., et al. (2015). An Efficient
            Genome-Wide Fusion Partner Screening System for Secretion of
            Recombinant Proteins in Yeast. Sci Rep 5, 12229. doi:
            10.1038/srep12229.
FEATURES             Location/Qualifiers
     misc_feature    11..325
                     /label="YAR066W TFP 1-4 105 AA (Bae et al 2015)"
                     /ApEinfo_revcolor="#ffef86"
                     /ApEinfo_fwdcolor="#ffef86"
     CDS             11..325
                     /ApEinfo_revcolor="#84b0dc"
                     /ApEinfo_fwdcolor="#84b0dc"
                     /translation="MFNRFNKFQAAVALALLSRGALGDSYTNSTSSADLSSITSVSSASASATASDSLSSSDGTVYLPSTTISGDLTVTGKVIATEAVEVAAGGKLTLLDGEKYVFSSD"
     misc_feature    130..141
                     /label="BsmB1 deleted"
                     /ApEinfo_revcolor="#f58a5e"
                     /ApEinfo_fwdcolor="#f58a5e"
     CDS             326..337
                     /label="Kex2p "
                     /ApEinfo_revcolor="#84b0dc"
                     /ApEinfo_fwdcolor="#84b0dc"
                     /translation="LDKR"
     misc_feature    complement(350..458)
                     /label="CamR Terminator"
                     /ApEinfo_revcolor="#84b0dc"
                     /ApEinfo_fwdcolor="#84b0dc"
                     /ApEinfo_graphicformat="arrow_data {{0 1 2 0 0 -1} {} 0}width 5 offset 0"
     CDS             complement(459..1118)
                     /label="CamR"
                     /ApEinfo_revcolor="#0000ff"
                     /ApEinfo_fwdcolor="#0000ff"
                     /ApEinfo_graphicformat="arrow_data {{0 1 2 0 0 -1} {} 0}width 5 offset 0"
                     /translation="MEKKITGYTTVDISQWHRKEHFEAFQSVAQCTYNQTVQLDITAFLKTVKKNKHKFYPAFIHILARLMNAHPEFRMAMKDGELVIWDSVHPCYTVFHEQTETFSSLWSEYHDDFRQFLHIYSQDVACYGENLAYFPKGFIENMFFVSANPWVSFTSFDLNVANMDNFFAPVFTMGKYYTQGDKVLMPLAIQVHHAVCDGFHVGRMLNELQQYCDEWQGGA*"
     promoter        complement(1119..1223)
                     /label="CamR Promoter"
                     /ApEinfo_revcolor="#84b0dc"
                     /ApEinfo_fwdcolor="#84b0dc"
                     /ApEinfo_graphicformat="arrow_data {{0 1 2 0 0 -1} {} 0}width 5 offset 0"
     rep_origin      complement(1224..1987)
                     /label="ColE1"
                     /ApEinfo_revcolor="#7f7f7f"
                     /ApEinfo_fwdcolor="#7f7f7f"
                     /ApEinfo_graphicformat="arrow_data {{0 1 2 0 0 -1} {} 0}width 5 offset 0"
ORIGIN
        1 TCGGTCTCAT ATGTTCAATC GTTTTAACAA ATTCCAAGCT GCTGTCGCTT TGGCCCTACT
       61 CTCTCGCGGC GCTCTCGGTG ACTCTTACAC CAATAGCACC TCCTCCGCAG ACTTGAGTTC
      121 TATCACTTCa GTCTCGTCAG CTAGTGCAAG TGCCACCGCT TCCGACTCAC TTTCTTCCAG
      181 TGACGGTACC GTTTATTTGC CATCCACAAC AATTAGCGGT GATCTCACAG TTACTGGTAA
      241 AGTAATTGCA ACCGAGGCCG TGGAAGTCGC TGCCGGTGGT AAGTTGACTT TACTTGACGG
      301 TGAAAAATAC GTCTTCTCAT CTGATCTAGA CAAACGTGCT TGAgaccaga ccaataaaaa
      361 acgcccggcg gcaaccgagc gttctgaaca aatccagatg gagttctgag gtcattactg
      421 gatctatcaa caggagtcca agcgagctcg atatcaaatt acgccccgcc ctgccactca
      481 tcgcagtact gttgtaattc attaagcatt ctgccgacat ggaagccatc acaaacggca
      541 tgatgaacct gaatcgccag cggcatcagc accttgtcgc cttgcgtata atatttgccc
      601 atggtgaaaa cgggggcgaa gaagttgtcc atattggcca cgtttaaatc aaaactggtg
      661 aaactcaccc agggattggc tgaaacgaaa aacatattct caataaaccc tttagggaaa
      721 taggccaggt tttcaccgta acacgccaca tcttgcgaat atatgtgtag aaactgccgg
      781 aaatcgtcgt ggtattcact ccagagcgat gaaaacgttt cagtttgctc atggaaaacg
      841 gtgtaacaag ggtgaacact atcccatatc accagctcac cgtctttcat tgccatacga
      901 aattccggat gagcattcat caggcgggca agaatgtgaa taaaggccgg ataaaacttg
      961 tgcttatttt tctttacggt ctttaaaaag gccgtaatat ccagctgaac ggtctggtta
     1021 taggtacatt gagcaactga ctgaaatgcc tcaaaatgtt ctttacgatg ccattgggat
     1081 atatcaacgg tggtatatcc agtgattttt ttctccattt tagcttcctt agctcctgaa
     1141 aatctcgata actcaaaaaa tacgcccggt agtgatctta tttcattatg gtgaaagttg
     1201 gaacctctta cgtgcccgat caatcatgac caaaatccct taacgtgagt tttcgttcca
     1261 ctgagcgtca gaccccgtag aaaagatcaa aggatcttct tgagatcctt tttttctgcg
     1321 cgtaatctgc tgcttgcaaa caaaaaaacc accgctacca gcggtggttt gtttgccgga
     1381 tcaagagcta ccaactcttt ttccgaaggt aactggcttc agcagagcgc agataccaaa
     1441 tactgttctt ctagtgtagc cgtagttagg ccaccacttc aagaactctg tagcaccgcc
     1501 tacatacctc gctctgctaa tcctgttacc agtggctgct gccagtggcg ataagtcgtg
     1561 tcttaccggg ttggactcaa gacgatagtt accggataag gcgcagcggt cgggctgaac
     1621 ggggggttcg tgcacacagc ccagcttgga gcgaacgacc tacaccgaac tgagatacct
     1681 acagcgtgag ctatgagaaa gcgccacgct tcccgaaggg agaaaggcgg acaggtatcc
     1741 ggtaagcggc agggtcggaa caggagagcg cacgagggag cttccagggg gaaacgcctg
     1801 gtatctttat agtcctgtcg ggtttcgcca cctctgactt gagcgtcgat ttttgtgatg
     1861 ctcgtcaggg gggcggagcc tatggaaaaa cgccagcaac gcggcctttt tacggttcct
     1921 ggccttttgc tggccttttg ctcacatgtt ctttcctgcg ttatcccctg attctgtgga
     1981 taaccgtag
//
