# Supplementary material for: A Yeast Modular Cloning (MoClo) Toolkit Expansion for Optimization of Heterologous Protein Secretion and Surface Display in Saccharomyces cerevisiae
Source: ACS Synth Biol. 2024 Mar 14;13(4):1246–58. doi: 10.1021/acssynbio.3c00743 (PMC11036508; doi:10.1021/acssynbio.3c00743)
Supplement: Supplementary file 3 — sb3c00743_si_003.zip [file sb3c00743_si_003.zip › Genebank Files- benchling_export/pYSD061.gb]

LOCUS       pYSD061                 3183 bp ds-DNA     circular     12-NOV-2023
DEFINITION  .
ACCESSION   <unknown id>
VERSION     <unknown id>
COMMENT     Encodes the S. cerevisiae SUC2 (Invertase) protein (minus signal
            peptide) as a Type 3b’ part to be used in the yeast
            secretion/display (YSD) extension of the MoClo yeast toolkit (YTK)
            Vector backbone is the Yeast MoClo toolkit entry vector pYTK001
FEATURES             Location/Qualifiers
     misc_feature    14..1528
                     /label="Invertase (SUC2) Part 3b'"
                     /ApEinfo_revcolor="#d59687"
                     /ApEinfo_fwdcolor="#d59687"
     CDS             14..1528
                     /label="Invertase "
                     /ApEinfo_revcolor="#ff9ccd"
                     /ApEinfo_fwdcolor="#ff9ccd"
                     /translation="SMTNETSDRPLVHFTPNKGWMNDPNGLWYDEKDAKWHLYFQYNPNDTVWGTPLFWGHATSDDLTNWEDQPIAIAPKRNDSGAFSGSMVVDYNNTSGFFNDTIDPRQRCVAIWTYNTPESEEQYISYSLDGGYTFTEYQKNPVLAANSTQFRDPKVFWYEPSQKWIMTAAKSQDYKIEIYSSDDLKSWKLESAFANEGFLGYQYECPGLIEVPTEQDPSKSYWVMFISINPGAPAGGSFNQYFVGSFNGTHFEAFDNQSRVVDFGKDYYALQTFFNTDPTYGSALGIAWASNWEYSAFVPTNPWRSSMSLVRKFSLNTEYQANPETELINLKAEPILNISNAGPWSRFATNTTLTKANSYNVDLSNSTGTLEFELVYAVNTTQTISKSVFADLSLWFKGLEDPEEYLRMGFEVSASSFFLDRGNSKVKFVKENPYFTNRMSVNNQPFKSENDLSYYKVYGLLDQNILELYFNDGDVVSTNTYFMTTGNALGSVNMTTGVDNLFYID"
     misc_feature    1044..1049
                     /label="Internal BsaI site"
                     /ApEinfo_revcolor="#9eafd2"
                     /ApEinfo_fwdcolor="#9eafd2"
     misc_feature    complement(1544..1652)
                     /label="CamR Terminator"
                     /ApEinfo_revcolor="#84b0dc"
                     /ApEinfo_fwdcolor="#84b0dc"
                     /ApEinfo_graphicformat="arrow_data {{0 1 2 0 0 -1} {} 0}width 5 offset 0"
     CDS             complement(1653..2312)
                     /label="CamR"
                     /ApEinfo_revcolor="#0000ff"
                     /ApEinfo_fwdcolor="#0000ff"
                     /ApEinfo_graphicformat="arrow_data {{0 1 2 0 0 -1} {} 0}width 5 offset 0"
                     /translation="MEKKITGYTTVDISQWHRKEHFEAFQSVAQCTYNQTVQLDITAFLKTVKKNKHKFYPAFIHILARLMNAHPEFRMAMKDGELVIWDSVHPCYTVFHEQTETFSSLWSEYHDDFRQFLHIYSQDVACYGENLAYFPKGFIENMFFVSANPWVSFTSFDLNVANMDNFFAPVFTMGKYYTQGDKVLMPLAIQVHHAVCDGFHVGRMLNELQQYCDEWQGGA*"
     promoter        complement(2313..2417)
                     /label="CamR Promoter"
                     /ApEinfo_revcolor="#84b0dc"
                     /ApEinfo_fwdcolor="#84b0dc"
                     /ApEinfo_graphicformat="arrow_data {{0 1 2 0 0 -1} {} 0}width 5 offset 0"
     rep_origin      complement(2418..3181)
                     /label="ColE1"
                     /ApEinfo_revcolor="#7f7f7f"
                     /ApEinfo_fwdcolor="#7f7f7f"
                     /ApEinfo_graphicformat="arrow_data {{0 1 2 0 0 -1} {} 0}width 5 offset 0"
ORIGIN
        1 TCGGTCTCAT GCTTCAATGA CAAACGAAAC TAGCGATAGA CCTTTGGTCC ACTTCACACC
       61 CAACAAGGGC TGGATGAATG ACCCAAATGG GTTGTGGTAC GATGAAAAAG ATGCCAAATG
      121 GCATCTGTAC TTTCAATACA ACCCAAATGA CACCGTATGG GGTACGCCAT TGTTTTGGGG
      181 CCATGCTACT TCCGATGATT TGACTAATTG GGAAGATCAA CCCATTGCTA TCGCTCCCAA
      241 GCGTAACGAT TCAGGTGCTT TCTCTGGCTC CATGGTGGTT GATTACAACA ACACGAGTGG
      301 GTTTTTCAAT GATACTATTG ATCCAAGACA AAGATGCGTT GCGATTTGGA CTTATAACAC
      361 TCCTGAAAGT GAAGAGCAAT ACATTAGCTA TTCTCTTGAT GGTGGTTACA CTTTTACTGA
      421 ATACCAAAAG AACCCTGTTT TAGCTGCCAA CTCCACTCAA TTCAGAGATC CAAAGGTGTT
      481 CTGGTATGAA CCTTCTCAAA AATGGATTAT GACGGCTGCC AAATCACAAG ACTACAAAAT
      541 TGAAATTTAC TCCTCTGATG ACTTGAAGTC CTGGAAGCTA GAATCTGCAT TTGCCAATGA
      601 AGGTTTCTTA GGCTACCAAT ACGAATGTCC AGGTTTGATT GAAGTCCCAA CTGAGCAAGA
      661 TCCTTCCAAA TCTTATTGGG TCATGTTTAT TTCTATCAAC CCAGGTGCAC CTGCTGGCGG
      721 TTCCTTCAAC CAATATTTTG TTGGATCCTT CAATGGTACT CATTTTGAAG CGTTTGACAA
      781 TCAATCTAGA GTGGTAGATT TTGGTAAGGA CTACTATGCC TTGCAAACTT TCTTCAACAC
      841 TGACCCAACC TACGGTTCAG CATTAGGTAT TGCCTGGGCT TCAAACTGGG AGTACAGTGC
      901 CTTTGTCCCA ACTAACCCAT GGAGATCATC CATGTCTTTG GTCCGCAAGT TTTCTTTGAA
      961 CACTGAATAT CAAGCTAATC CAGAGACTGA ATTGATCAAT TTGAAAGCCG AACCAATATT
     1021 GAACATTAGT AATGCTGGTC CCTGGTCgCG TTTTGCTACT AACACAACTC TAACTAAGGC
     1081 CAATTCTTAC AATGTCGATT TGAGCAACTC GACTGGTACC CTAGAGTTTG AGTTGGTTTA
     1141 CGCTGTTAAC ACCACACAAA CCATATCCAA ATCCGTCTTT GCCGACTTAT CACTTTGGTT
     1201 CAAGGGTTTA GAAGATCCTG AAGAATATTT GAGAATGGGT TTTGAAGTCA GTGCTTCTTC
     1261 CTTCTTTTTG GACCGTGGTA ACTCTAAGGT CAAGTTTGTC AAGGAGAACC CATATTTCAC
     1321 AAACAGAATG TCTGTCAACA ACCAACCATT CAAGTCTGAG AACGACCTAA GTTACTATAA
     1381 AGTGTACGGC CTACTGGATC AAAACATCTT GGAATTGTAC TTCAACGATG GAGATGTGGT
     1441 TTCTACAAAT ACCTACTTCA TGACCACCGG TAACGCTCTA GGATCTGTGA ACATGACCAC
     1501 TGGTGTCGAT AATTTGTTCT ACATTGACgg atcctgagac cagaccaata aaaaacgccc
     1561 ggcggcaacc gagcgttctg aacaaatcca gatggagttc tgaggtcatt actggatcta
     1621 tcaacaggag tccaagcgag ctcgatatca aattacgccc cgccctgcca ctcatcgcag
     1681 tactgttgta attcattaag cattctgccg acatggaagc catcacaaac ggcatgatga
     1741 acctgaatcg ccagcggcat cagcaccttg tcgccttgcg tataatattt gcccatggtg
     1801 aaaacggggg cgaagaagtt gtccatattg gccacgttta aatcaaaact ggtgaaactc
     1861 acccagggat tggctgaaac gaaaaacata ttctcaataa accctttagg gaaataggcc
     1921 aggttttcac cgtaacacgc cacatcttgc gaatatatgt gtagaaactg ccggaaatcg
     1981 tcgtggtatt cactccagag cgatgaaaac gtttcagttt gctcatggaa aacggtgtaa
     2041 caagggtgaa cactatccca tatcaccagc tcaccgtctt tcattgccat acgaaattcc
     2101 ggatgagcat tcatcaggcg ggcaagaatg tgaataaagg ccggataaaa cttgtgctta
     2161 tttttcttta cggtctttaa aaaggccgta atatccagct gaacggtctg gttataggta
     2221 cattgagcaa ctgactgaaa tgcctcaaaa tgttctttac gatgccattg ggatatatca
     2281 acggtggtat atccagtgat ttttttctcc attttagctt ccttagctcc tgaaaatctc
     2341 gataactcaa aaaatacgcc cggtagtgat cttatttcat tatggtgaaa gttggaacct
     2401 cttacgtgcc cgatcaatca tgaccaaaat cccttaacgt gagttttcgt tccactgagc
     2461 gtcagacccc gtagaaaaga tcaaaggatc ttcttgagat cctttttttc tgcgcgtaat
     2521 ctgctgcttg caaacaaaaa aaccaccgct accagcggtg gtttgtttgc cggatcaaga
     2581 gctaccaact ctttttccga aggtaactgg cttcagcaga gcgcagatac caaatactgt
     2641 tcttctagtg tagccgtagt taggccacca cttcaagaac tctgtagcac cgcctacata
     2701 cctcgctctg ctaatcctgt taccagtggc tgctgccagt ggcgataagt cgtgtcttac
     2761 cgggttggac tcaagacgat agttaccgga taaggcgcag cggtcgggct gaacgggggg
     2821 ttcgtgcaca cagcccagct tggagcgaac gacctacacc gaactgagat acctacagcg
     2881 tgagctatga gaaagcgcca cgcttcccga agggagaaag gcggacaggt atccggtaag
     2941 cggcagggtc ggaacaggag agcgcacgag ggagcttcca gggggaaacg cctggtatct
     3001 ttatagtcct gtcgggtttc gccacctctg acttgagcgt cgatttttgt gatgctcgtc
     3061 aggggggcgg agcctatgga aaaacgccag caacgcggcc tttttacggt tcctggcctt
     3121 ttgctggcct tttgctcaca tgttctttcc tgcgttatcc cctgattctg tggataaccg
     3181 tag
//
