# Supplementary material for: A Yeast Modular Cloning (MoClo) Toolkit Expansion for Optimization of Heterologous Protein Secretion and Surface Display in Saccharomyces cerevisiae
Source: ACS Synth Biol. 2024 Mar 14;13(4):1246–58. doi: 10.1021/acssynbio.3c00743 (PMC11036508; doi:10.1021/acssynbio.3c00743)
Supplement: Supplementary file 3 — sb3c00743_si_003.zip [file sb3c00743_si_003.zip › Genebank Files- benchling_export/pYSD004.gb]

LOCUS       pYSD004                 1716 bp ds-DNA     circular     12-NOV-2023
DEFINITION  .
ACCESSION   <unknown id>
VERSION     <unknown id>
COMMENT     Encodes  S.cerevisiae SUC2 (Invertase) pre- signal peptide as a
            Type 3a’ part to be used in the yeast secretion/display (YSD)
            extension of the MoClo yeast toolkit (YTK) Vector backbone is the
            Yeast MoClo toolkit entry vector pYTK001
FEATURES             Location/Qualifiers
     misc_feature    11..68
                     /label="SUC2 pre- Signal Sequence"
                     /ApEinfo_revcolor="#84b0dc"
                     /ApEinfo_fwdcolor="#84b0dc"
     CDS             11..68
                     /label="SUC2 pre- SP"
                     /ApEinfo_revcolor="#84b0dc"
                     /ApEinfo_fwdcolor="#84b0dc"
                     /translation="MLLQAFLFLLAGFAAKISA"
     misc_feature    complement(77..185)
                     /label="CamR Terminator"
                     /ApEinfo_revcolor="#84b0dc"
                     /ApEinfo_fwdcolor="#84b0dc"
                     /ApEinfo_graphicformat="arrow_data {{0 1 2 0 0 -1} {} 0}width 5 offset 0"
     CDS             complement(186..845)
                     /label="CamR"
                     /ApEinfo_revcolor="#0000ff"
                     /ApEinfo_fwdcolor="#0000ff"
                     /ApEinfo_graphicformat="arrow_data {{0 1 2 0 0 -1} {} 0}width 5 offset 0"
                     /translation="MEKKITGYTTVDISQWHRKEHFEAFQSVAQCTYNQTVQLDITAFLKTVKKNKHKFYPAFIHILARLMNAHPEFRMAMKDGELVIWDSVHPCYTVFHEQTETFSSLWSEYHDDFRQFLHIYSQDVACYGENLAYFPKGFIENMFFVSANPWVSFTSFDLNVANMDNFFAPVFTMGKYYTQGDKVLMPLAIQVHHAVCDGFHVGRMLNELQQYCDEWQGGA*"
     promoter        complement(846..950)
                     /label="CamR Promoter"
                     /ApEinfo_revcolor="#84b0dc"
                     /ApEinfo_fwdcolor="#84b0dc"
                     /ApEinfo_graphicformat="arrow_data {{0 1 2 0 0 -1} {} 0}width 5 offset 0"
     rep_origin      complement(951..1714)
                     /label="ColE1"
                     /ApEinfo_revcolor="#7f7f7f"
                     /ApEinfo_fwdcolor="#7f7f7f"
                     /ApEinfo_graphicformat="arrow_data {{0 1 2 0 0 -1} {} 0}width 5 offset 0"
ORIGIN
        1 TCGGTCTCAT ATGCTTTTGC AAGCTTTCCT TTTCCTTTTG GCTGGTTTTG CAGCCAAAAT
       61 ATCTGCTTGA gaccagacca ataaaaaacg cccggcggca accgagcgtt ctgaacaaat
      121 ccagatggag ttctgaggtc attactggat ctatcaacag gagtccaagc gagctcgata
      181 tcaaattacg ccccgccctg ccactcatcg cagtactgtt gtaattcatt aagcattctg
      241 ccgacatgga agccatcaca aacggcatga tgaacctgaa tcgccagcgg catcagcacc
      301 ttgtcgcctt gcgtataata tttgcccatg gtgaaaacgg gggcgaagaa gttgtccata
      361 ttggccacgt ttaaatcaaa actggtgaaa ctcacccagg gattggctga aacgaaaaac
      421 atattctcaa taaacccttt agggaaatag gccaggtttt caccgtaaca cgccacatct
      481 tgcgaatata tgtgtagaaa ctgccggaaa tcgtcgtggt attcactcca gagcgatgaa
      541 aacgtttcag tttgctcatg gaaaacggtg taacaagggt gaacactatc ccatatcacc
      601 agctcaccgt ctttcattgc catacgaaat tccggatgag cattcatcag gcgggcaaga
      661 atgtgaataa aggccggata aaacttgtgc ttatttttct ttacggtctt taaaaaggcc
      721 gtaatatcca gctgaacggt ctggttatag gtacattgag caactgactg aaatgcctca
      781 aaatgttctt tacgatgcca ttgggatata tcaacggtgg tatatccagt gatttttttc
      841 tccattttag cttccttagc tcctgaaaat ctcgataact caaaaaatac gcccggtagt
      901 gatcttattt cattatggtg aaagttggaa cctcttacgt gcccgatcaa tcatgaccaa
      961 aatcccttaa cgtgagtttt cgttccactg agcgtcagac cccgtagaaa agatcaaagg
     1021 atcttcttga gatccttttt ttctgcgcgt aatctgctgc ttgcaaacaa aaaaaccacc
     1081 gctaccagcg gtggtttgtt tgccggatca agagctacca actctttttc cgaaggtaac
     1141 tggcttcagc agagcgcaga taccaaatac tgttcttcta gtgtagccgt agttaggcca
     1201 ccacttcaag aactctgtag caccgcctac atacctcgct ctgctaatcc tgttaccagt
     1261 ggctgctgcc agtggcgata agtcgtgtct taccgggttg gactcaagac gatagttacc
     1321 ggataaggcg cagcggtcgg gctgaacggg gggttcgtgc acacagccca gcttggagcg
     1381 aacgacctac accgaactga gatacctaca gcgtgagcta tgagaaagcg ccacgcttcc
     1441 cgaagggaga aaggcggaca ggtatccggt aagcggcagg gtcggaacag gagagcgcac
     1501 gagggagctt ccagggggaa acgcctggta tctttatagt cctgtcgggt ttcgccacct
     1561 ctgacttgag cgtcgatttt tgtgatgctc gtcagggggg cggagcctat ggaaaaacgc
     1621 cagcaacgcg gcctttttac ggttcctggc cttttgctgg ccttttgctc acatgttctt
     1681 tcctgcgtta tcccctgatt ctgtggataa ccgtag
//
