# Supplementary material for: A Yeast Modular Cloning (MoClo) Toolkit Expansion for Optimization of Heterologous Protein Secretion and Surface Display in Saccharomyces cerevisiae
Source: ACS Synth Biol. 2024 Mar 14;13(4):1246–58. doi: 10.1021/acssynbio.3c00743 (PMC11036508; doi:10.1021/acssynbio.3c00743)
Supplement: Supplementary file 3 — sb3c00743_si_003.zip [file sb3c00743_si_003.zip › Genebank Files- benchling_export/pYSD042.gb]

LOCUS       pYSD042                 2157 bp ds-DNA     circular     12-NOV-2023
DEFINITION  .
ACCESSION   <unknown id>
VERSION     <unknown id>
COMMENT     Encodes the S. cerevisiae HSP150 Translational Fusion Partner
            Sequence as a Type 3a’ part to be used in the yeast
            secretion/display (YSD) extension of the MoClo yeast toolkit (YTK)
            Vector backbone is the Yeast MoClo toolkit entry vector pYTK001
            Translational Fusion Partner reference: Bae, J.H., Sung, B.H., Kim,
            H.J., Park, S.H., Lim, K.M., Kim, M.J., et al. (2015). An Efficient
            Genome-Wide Fusion Partner Screening System for Secretion of
            Recombinant Proteins in Yeast. Sci Rep 5, 12229. doi:
            10.1038/srep12229.
FEATURES             Location/Qualifiers
     misc_feature    11..493
                     /label="HSP150 / TFP 10 161 AA (Bae et al 2015)"
                     /ApEinfo_revcolor="#ffef86"
                     /ApEinfo_fwdcolor="#ffef86"
     CDS             11..493
                     /label="TFP10"
                     /ApEinfo_revcolor="#84b0dc"
                     /ApEinfo_fwdcolor="#84b0dc"
                     /translation="MQYKKTLVASALAATTLAAYAPSEPWSTLTPTATYSGGVTDYASTFGIAVQPISTTSSASSAATTASSKAKRAASQIGDGQVQAATTTASVSTKSTAAAVSQIGDGQIQATTKTTAAAVSQIGDGQIQATTKTTSAKTTAAAVSQISDGQIQATTTTLAPK"
     CDS             494..505
                     /label="Kex2p "
                     /ApEinfo_revcolor="#84b0dc"
                     /ApEinfo_fwdcolor="#84b0dc"
                     /translation="LDKR"
     misc_feature    complement(518..626)
                     /label="CamR Terminator"
                     /ApEinfo_revcolor="#84b0dc"
                     /ApEinfo_fwdcolor="#84b0dc"
                     /ApEinfo_graphicformat="arrow_data {{0 1 2 0 0 -1} {} 0}width 5 offset 0"
     CDS             complement(627..1286)
                     /label="CamR"
                     /ApEinfo_revcolor="#0000ff"
                     /ApEinfo_fwdcolor="#0000ff"
                     /ApEinfo_graphicformat="arrow_data {{0 1 2 0 0 -1} {} 0}width 5 offset 0"
                     /translation="MEKKITGYTTVDISQWHRKEHFEAFQSVAQCTYNQTVQLDITAFLKTVKKNKHKFYPAFIHILARLMNAHPEFRMAMKDGELVIWDSVHPCYTVFHEQTETFSSLWSEYHDDFRQFLHIYSQDVACYGENLAYFPKGFIENMFFVSANPWVSFTSFDLNVANMDNFFAPVFTMGKYYTQGDKVLMPLAIQVHHAVCDGFHVGRMLNELQQYCDEWQGGA*"
     promoter        complement(1287..1391)
                     /label="CamR Promoter"
                     /ApEinfo_revcolor="#84b0dc"
                     /ApEinfo_fwdcolor="#84b0dc"
                     /ApEinfo_graphicformat="arrow_data {{0 1 2 0 0 -1} {} 0}width 5 offset 0"
     rep_origin      complement(1392..2155)
                     /label="ColE1"
                     /ApEinfo_revcolor="#7f7f7f"
                     /ApEinfo_fwdcolor="#7f7f7f"
                     /ApEinfo_graphicformat="arrow_data {{0 1 2 0 0 -1} {} 0}width 5 offset 0"
ORIGIN
        1 TCGGTCTCAT atgcaataca aaaagacttt ggttgcctct gctttggccg ctactacatt
       61 ggccgcctat gctccatctg agccttggtc cactttgact ccaacagcca cttacagcgg
      121 tggtgttacc gactacgctt ccaccttcgg tattgccgtt caaccaatct ccactacatc
      181 cagcgcatca tctgcagcca ccacagcctc atctaaggcc aagagagctg cttcccaaat
      241 tggtgatggt caagtccaag ctgctaccac tactgcttct gtctctacca agagtaccgc
      301 tgccgccgtt tctcagatcg gtgatggtca aatccaagct actactaaga ctaccgctgc
      361 tgctgtctct caaattggtg atggtcaaat tcaagctacc accaagacta cctctgctaa
      421 gactaccgcc gctgccgttt ctcaaatcag tgatggtcaa atccaagcta ccaccactac
      481 tttagcccca aagCTAGACA AACGTGCTTG Agaccagacc aataaaaaac gcccggcggc
      541 aaccgagcgt tctgaacaaa tccagatgga gttctgaggt cattactgga tctatcaaca
      601 ggagtccaag cgagctcgat atcaaattac gccccgccct gccactcatc gcagtactgt
      661 tgtaattcat taagcattct gccgacatgg aagccatcac aaacggcatg atgaacctga
      721 atcgccagcg gcatcagcac cttgtcgcct tgcgtataat atttgcccat ggtgaaaacg
      781 ggggcgaaga agttgtccat attggccacg tttaaatcaa aactggtgaa actcacccag
      841 ggattggctg aaacgaaaaa catattctca ataaaccctt tagggaaata ggccaggttt
      901 tcaccgtaac acgccacatc ttgcgaatat atgtgtagaa actgccggaa atcgtcgtgg
      961 tattcactcc agagcgatga aaacgtttca gtttgctcat ggaaaacggt gtaacaaggg
     1021 tgaacactat cccatatcac cagctcaccg tctttcattg ccatacgaaa ttccggatga
     1081 gcattcatca ggcgggcaag aatgtgaata aaggccggat aaaacttgtg cttatttttc
     1141 tttacggtct ttaaaaaggc cgtaatatcc agctgaacgg tctggttata ggtacattga
     1201 gcaactgact gaaatgcctc aaaatgttct ttacgatgcc attgggatat atcaacggtg
     1261 gtatatccag tgattttttt ctccatttta gcttccttag ctcctgaaaa tctcgataac
     1321 tcaaaaaata cgcccggtag tgatcttatt tcattatggt gaaagttgga acctcttacg
     1381 tgcccgatca atcatgacca aaatccctta acgtgagttt tcgttccact gagcgtcaga
     1441 ccccgtagaa aagatcaaag gatcttcttg agatcctttt tttctgcgcg taatctgctg
     1501 cttgcaaaca aaaaaaccac cgctaccagc ggtggtttgt ttgccggatc aagagctacc
     1561 aactcttttt ccgaaggtaa ctggcttcag cagagcgcag ataccaaata ctgttcttct
     1621 agtgtagccg tagttaggcc accacttcaa gaactctgta gcaccgccta catacctcgc
     1681 tctgctaatc ctgttaccag tggctgctgc cagtggcgat aagtcgtgtc ttaccgggtt
     1741 ggactcaaga cgatagttac cggataaggc gcagcggtcg ggctgaacgg ggggttcgtg
     1801 cacacagccc agcttggagc gaacgaccta caccgaactg agatacctac agcgtgagct
     1861 atgagaaagc gccacgcttc ccgaagggag aaaggcggac aggtatccgg taagcggcag
     1921 ggtcggaaca ggagagcgca cgagggagct tccaggggga aacgcctggt atctttatag
     1981 tcctgtcggg tttcgccacc tctgacttga gcgtcgattt ttgtgatgct cgtcaggggg
     2041 gcggagccta tggaaaaacg ccagcaacgc ggccttttta cggttcctgg ccttttgctg
     2101 gccttttgct cacatgttct ttcctgcgtt atcccctgat tctgtggata accgtag
//
