# Supplementary material for: A Yeast Modular Cloning (MoClo) Toolkit Expansion for Optimization of Heterologous Protein Secretion and Surface Display in Saccharomyces cerevisiae
Source: ACS Synth Biol. 2024 Mar 14;13(4):1246–58. doi: 10.1021/acssynbio.3c00743 (PMC11036508; doi:10.1021/acssynbio.3c00743)
Supplement: Supplementary file 3 — sb3c00743_si_003.zip [file sb3c00743_si_003.zip › Genebank Files- benchling_export/pYSD023.gb]

LOCUS       pYSD023                 1935 bp ds-DNA     circular     12-NOV-2023
DEFINITION  .
ACCESSION   <unknown id>
VERSION     <unknown id>
COMMENT     Encodes a hybrid S. cerevisiae OST1 pre- MFalpha1 pro- signal
            peptide (OST1MFapp) as a Type 3a’ part to be used in the yeast
            secretion/display (YSD) extension of the MoClo yeast toolkit (YTK)
            Vector backbone is the Yeast MoClo toolkit entry vector pYTK001
            OST1MFapp reference: Fitzgerald, I., and Glick, B.S. (2014).
            Secretion of a foreign protein from budding yeasts is enhanced by
            cotranslational translocation and by suppression of vacuolar
            targeting. Microb Cell Fact 13(1), 125. doi:
            10.1186/s12934-014-0125-0.
FEATURES             Location/Qualifiers
     misc_feature    11..76
                     /label="Ost1-pre-Signal Peptide"
                     /ApEinfo_revcolor="#c7b0e3"
                     /ApEinfo_fwdcolor="#c7b0e3"
     CDS             11..76
                     /label="Ost1-proMFalpha"
                     /ApEinfo_revcolor="#84b0dc"
                     /ApEinfo_fwdcolor="#84b0dc"
                     /translation="MRQVWFSWIVGLFLCFFNVSSA"
     CDS             11..286
                     /label="MFalpha-pre-pro"
                     /ApEinfo_revcolor="#84b0dc"
                     /ApEinfo_fwdcolor="#84b0dc"
                     /translation="MRQVWFSWIVGLFLCFFNVSSAAPVNTTTEDETAQIPAEAVIGYLDLEGDFDVAVLPFSNSTNNGLLFINTTIASIAAKEEGVSLDKREADA"
     misc_feature    77..277
                     /label="Mating factor alpha Pro-Signal Peptide"
                     /ApEinfo_revcolor="#b1ff67"
                     /ApEinfo_fwdcolor="#b1ff67"
     protein_bind    290..293
                     /label="BsmBI"
                     /ApEinfo_revcolor="#b1ff67"
                     /ApEinfo_fwdcolor="#b1ff67"
                     /ApEinfo_graphicformat="arrow_data {{0 1 2 0 0 -1} {} 0}width 5 offset 0"
     misc_feature    complement(296..404)
                     /label="CamR Terminator"
                     /ApEinfo_revcolor="#84b0dc"
                     /ApEinfo_fwdcolor="#84b0dc"
                     /ApEinfo_graphicformat="arrow_data {{0 1 2 0 0 -1} {} 0}width 5 offset 0"
     CDS             complement(405..1064)
                     /label="CamR"
                     /ApEinfo_revcolor="#0000ff"
                     /ApEinfo_fwdcolor="#0000ff"
                     /ApEinfo_graphicformat="arrow_data {{0 1 2 0 0 -1} {} 0}width 5 offset 0"
                     /translation="MEKKITGYTTVDISQWHRKEHFEAFQSVAQCTYNQTVQLDITAFLKTVKKNKHKFYPAFIHILARLMNAHPEFRMAMKDGELVIWDSVHPCYTVFHEQTETFSSLWSEYHDDFRQFLHIYSQDVACYGENLAYFPKGFIENMFFVSANPWVSFTSFDLNVANMDNFFAPVFTMGKYYTQGDKVLMPLAIQVHHAVCDGFHVGRMLNELQQYCDEWQGGA*"
     promoter        complement(1065..1169)
                     /label="CamR Promoter"
                     /ApEinfo_revcolor="#84b0dc"
                     /ApEinfo_fwdcolor="#84b0dc"
                     /ApEinfo_graphicformat="arrow_data {{0 1 2 0 0 -1} {} 0}width 5 offset 0"
     rep_origin      complement(1170..1933)
                     /label="ColE1"
                     /ApEinfo_revcolor="#7f7f7f"
                     /ApEinfo_fwdcolor="#7f7f7f"
                     /ApEinfo_graphicformat="arrow_data {{0 1 2 0 0 -1} {} 0}width 5 offset 0"
ORIGIN
        1 TCGGTCTCAT ATGAGGCAGG TTTGGTTCTC TTGGATTGTG GGATTGTTCC TATGTTTTTT
       61 CAACGTGTCT TCTGCTGCTC CAgttAACAC CACCACCGAA GACGAAACCG CTCAAATCCC
      121 AGCTGAAGCT GTTATCggaT ACttgGACTT GGAAGGTGAC TTCGACgttG CTgtcTTGCC
      181 AttcTCTAAC TCTACCAACA ACGGTTTGct cttcattAAC ACCACCATCG CTTCTATCGC
      241 TGCTAAGGAA GAAGGTGTTt ccTTGGACAA GAGAGAAGCT gatGCtTGAg accagaccaa
      301 taaaaaacgc ccggcggcaa ccgagcgttc tgaacaaatc cagatggagt tctgaggtca
      361 ttactggatc tatcaacagg agtccaagcg agctcgatat caaattacgc cccgccctgc
      421 cactcatcgc agtactgttg taattcatta agcattctgc cgacatggaa gccatcacaa
      481 acggcatgat gaacctgaat cgccagcggc atcagcacct tgtcgccttg cgtataatat
      541 ttgcccatgg tgaaaacggg ggcgaagaag ttgtccatat tggccacgtt taaatcaaaa
      601 ctggtgaaac tcacccaggg attggctgaa acgaaaaaca tattctcaat aaacccttta
      661 gggaaatagg ccaggttttc accgtaacac gccacatctt gcgaatatat gtgtagaaac
      721 tgccggaaat cgtcgtggta ttcactccag agcgatgaaa acgtttcagt ttgctcatgg
      781 aaaacggtgt aacaagggtg aacactatcc catatcacca gctcaccgtc tttcattgcc
      841 atacgaaatt ccggatgagc attcatcagg cgggcaagaa tgtgaataaa ggccggataa
      901 aacttgtgct tatttttctt tacggtcttt aaaaaggccg taatatccag ctgaacggtc
      961 tggttatagg tacattgagc aactgactga aatgcctcaa aatgttcttt acgatgccat
     1021 tgggatatat caacggtggt atatccagtg atttttttct ccattttagc ttccttagct
     1081 cctgaaaatc tcgataactc aaaaaatacg cccggtagtg atcttatttc attatggtga
     1141 aagttggaac ctcttacgtg cccgatcaat catgaccaaa atcccttaac gtgagttttc
     1201 gttccactga gcgtcagacc ccgtagaaaa gatcaaagga tcttcttgag atcctttttt
     1261 tctgcgcgta atctgctgct tgcaaacaaa aaaaccaccg ctaccagcgg tggtttgttt
     1321 gccggatcaa gagctaccaa ctctttttcc gaaggtaact ggcttcagca gagcgcagat
     1381 accaaatact gttcttctag tgtagccgta gttaggccac cacttcaaga actctgtagc
     1441 accgcctaca tacctcgctc tgctaatcct gttaccagtg gctgctgcca gtggcgataa
     1501 gtcgtgtctt accgggttgg actcaagacg atagttaccg gataaggcgc agcggtcggg
     1561 ctgaacgggg ggttcgtgca cacagcccag cttggagcga acgacctaca ccgaactgag
     1621 atacctacag cgtgagctat gagaaagcgc cacgcttccc gaagggagaa aggcggacag
     1681 gtatccggta agcggcaggg tcggaacagg agagcgcacg agggagcttc cagggggaaa
     1741 cgcctggtat ctttatagtc ctgtcgggtt tcgccacctc tgacttgagc gtcgattttt
     1801 gtgatgctcg tcaggggggc ggagcctatg gaaaaacgcc agcaacgcgg cctttttacg
     1861 gttcctggcc ttttgctggc cttttgctca catgttcttt cctgcgttat cccctgattc
     1921 tgtggataac cgtag
//
