# Supplementary material for: A Yeast Modular Cloning (MoClo) Toolkit Expansion for Optimization of Heterologous Protein Secretion and Surface Display in Saccharomyces cerevisiae
Source: ACS Synth Biol. 2024 Mar 14;13(4):1246–58. doi: 10.1021/acssynbio.3c00743 (PMC11036508; doi:10.1021/acssynbio.3c00743)
Supplement: Supplementary file 3 — sb3c00743_si_003.zip [file sb3c00743_si_003.zip › Genebank Files- benchling_export/pYSD007.gb]

LOCUS       pYSD007                 1728 bp ds-DNA     circular     12-NOV-2023
DEFINITION  .
ACCESSION   <unknown id>
VERSION     <unknown id>
COMMENT     Encodes S. cerevisiae OST1 pre- signal peptide as a Type 3a’ part
            to be used in the yeast secretion/display (YSD) extension of the
            MoClo yeast toolkit (YTK) Vector backbone is the Yeast MoClo
            toolkit entry vector pYTK001
FEATURES             Location/Qualifiers
     CDS             11..79
                     /label="OST1 pre- SP"
                     /ApEinfo_revcolor="#84b0dc"
                     /ApEinfo_fwdcolor="#84b0dc"
                     /translation="MMRQVWFSWIVGLFLCFFNVSSA"
     misc_feature    14..79
                     /label="Ost1 pre- Signal Sequence"
                     /ApEinfo_revcolor="#9eafd2"
                     /ApEinfo_fwdcolor="#9eafd2"
     misc_feature    complement(89..197)
                     /label="CamR Terminator"
                     /ApEinfo_revcolor="#84b0dc"
                     /ApEinfo_fwdcolor="#84b0dc"
                     /ApEinfo_graphicformat="arrow_data {{0 1 2 0 0 -1} {} 0}width 5 offset 0"
     CDS             complement(198..857)
                     /label="CamR"
                     /ApEinfo_revcolor="#0000ff"
                     /ApEinfo_fwdcolor="#0000ff"
                     /ApEinfo_graphicformat="arrow_data {{0 1 2 0 0 -1} {} 0}width 5 offset 0"
                     /translation="MEKKITGYTTVDISQWHRKEHFEAFQSVAQCTYNQTVQLDITAFLKTVKKNKHKFYPAFIHILARLMNAHPEFRMAMKDGELVIWDSVHPCYTVFHEQTETFSSLWSEYHDDFRQFLHIYSQDVACYGENLAYFPKGFIENMFFVSANPWVSFTSFDLNVANMDNFFAPVFTMGKYYTQGDKVLMPLAIQVHHAVCDGFHVGRMLNELQQYCDEWQGGA*"
     promoter        complement(858..962)
                     /label="CamR Promoter"
                     /ApEinfo_revcolor="#84b0dc"
                     /ApEinfo_fwdcolor="#84b0dc"
                     /ApEinfo_graphicformat="arrow_data {{0 1 2 0 0 -1} {} 0}width 5 offset 0"
     rep_origin      complement(963..1726)
                     /label="ColE1"
                     /ApEinfo_revcolor="#7f7f7f"
                     /ApEinfo_fwdcolor="#7f7f7f"
                     /ApEinfo_graphicformat="arrow_data {{0 1 2 0 0 -1} {} 0}width 5 offset 0"
ORIGIN
        1 TCGGTCTCAT ATGATGAGGC AGGTTTGGTT CTCTTGGATT GTGGGATTGT TCCTATGTTT
       61 TTTCAACGTG TCTTCTGCTt gagaccagac caataaaaaa cgcccggcgg caaccgagcg
      121 ttctgaacaa atccagatgg agttctgagg tcattactgg atctatcaac aggagtccaa
      181 gcgagctcga tatcaaatta cgccccgccc tgccactcat cgcagtactg ttgtaattca
      241 ttaagcattc tgccgacatg gaagccatca caaacggcat gatgaacctg aatcgccagc
      301 ggcatcagca ccttgtcgcc ttgcgtataa tatttgccca tggtgaaaac gggggcgaag
      361 aagttgtcca tattggccac gtttaaatca aaactggtga aactcaccca gggattggct
      421 gaaacgaaaa acatattctc aataaaccct ttagggaaat aggccaggtt ttcaccgtaa
      481 cacgccacat cttgcgaata tatgtgtaga aactgccgga aatcgtcgtg gtattcactc
      541 cagagcgatg aaaacgtttc agtttgctca tggaaaacgg tgtaacaagg gtgaacacta
      601 tcccatatca ccagctcacc gtctttcatt gccatacgaa attccggatg agcattcatc
      661 aggcgggcaa gaatgtgaat aaaggccgga taaaacttgt gcttattttt ctttacggtc
      721 tttaaaaagg ccgtaatatc cagctgaacg gtctggttat aggtacattg agcaactgac
      781 tgaaatgcct caaaatgttc tttacgatgc cattgggata tatcaacggt ggtatatcca
      841 gtgatttttt tctccatttt agcttcctta gctcctgaaa atctcgataa ctcaaaaaat
      901 acgcccggta gtgatcttat ttcattatgg tgaaagttgg aacctcttac gtgcccgatc
      961 aatcatgacc aaaatccctt aacgtgagtt ttcgttccac tgagcgtcag accccgtaga
     1021 aaagatcaaa ggatcttctt gagatccttt ttttctgcgc gtaatctgct gcttgcaaac
     1081 aaaaaaacca ccgctaccag cggtggtttg tttgccggat caagagctac caactctttt
     1141 tccgaaggta actggcttca gcagagcgca gataccaaat actgttcttc tagtgtagcc
     1201 gtagttaggc caccacttca agaactctgt agcaccgcct acatacctcg ctctgctaat
     1261 cctgttacca gtggctgctg ccagtggcga taagtcgtgt cttaccgggt tggactcaag
     1321 acgatagtta ccggataagg cgcagcggtc gggctgaacg gggggttcgt gcacacagcc
     1381 cagcttggag cgaacgacct acaccgaact gagataccta cagcgtgagc tatgagaaag
     1441 cgccacgctt cccgaaggga gaaaggcgga caggtatccg gtaagcggca gggtcggaac
     1501 aggagagcgc acgagggagc ttccaggggg aaacgcctgg tatctttata gtcctgtcgg
     1561 gtttcgccac ctctgacttg agcgtcgatt tttgtgatgc tcgtcagggg ggcggagcct
     1621 atggaaaaac gccagcaacg cggccttttt acggttcctg gccttttgct ggccttttgc
     1681 tcacatgttc tttcctgcgt tatcccctga ttctgtggat aaccgtag
//
