# Supplementary material for: A Yeast Modular Cloning (MoClo) Toolkit Expansion for Optimization of Heterologous Protein Secretion and Surface Display in Saccharomyces cerevisiae
Source: ACS Synth Biol. 2024 Mar 14;13(4):1246–58. doi: 10.1021/acssynbio.3c00743 (PMC11036508; doi:10.1021/acssynbio.3c00743)
Supplement: Supplementary file 3 — sb3c00743_si_003.zip [file sb3c00743_si_003.zip › Genebank Files- benchling_export/pYSD063.gb]

LOCUS       pYSD063                 2376 bp ds-DNA     circular     12-NOV-2023
DEFINITION  .
ACCESSION   <unknown id>
VERSION     <unknown id>
COMMENT     Encodes mRuby2  fluorescent protein as a Type 3b’ part to be used
            in the yeast secretion/display (YSD) extension of the MoClo yeast
            toolkit (YTK) Vector backbone is the Yeast MoClo toolkit entry
            vector pYTK001
FEATURES             Location/Qualifiers
     misc_feature    14..721
                     /label="mRuby2 Part 3b'"
                     /ApEinfo_revcolor="#f58a5e"
                     /ApEinfo_fwdcolor="#f58a5e"
     CDS             14..721
                     /label="mRuby2"
                     /ApEinfo_revcolor="#ff454e"
                     /ApEinfo_fwdcolor="#ff454e"
                     /ApEinfo_graphicformat="arrow_data {{0 1 2 0 0 -1} {} 0}width 5 offset 0"
                     /translation="VSKGEELIKENMRMKVVMEGSVNGHQFKCTGEGEGNPYMGTQTMRIKVIEGGPLPFAFDILATSFMYGSRTFIKYPKGIPDFFKQSFPEGFTWERVTRYEDGGVVTVMQDTSLEDGCLVYHVQVRGVNFPSNGPVMQKKTKGWEPNTEMMYPADGGLRGYTHMALKVDGGGHLSCSFVTTYRSKKTVGNIKMPGIHAVDHRLERLEESDNEMFVVQREHAVAKFAGLGGGMDELYK"
     misc_feature    722..723
                     /label="gg inserted to allow C terminal fusion with type 4 parts"
                     /ApEinfo_revcolor="#f8d3a9"
                     /ApEinfo_fwdcolor="#f8d3a9"
     misc_feature    complement(737..845)
                     /label="CamR Terminator"
                     /ApEinfo_revcolor="#84b0dc"
                     /ApEinfo_fwdcolor="#84b0dc"
                     /ApEinfo_graphicformat="arrow_data {{0 1 2 0 0 -1} {} 0}width 5 offset 0"
     CDS             complement(846..1505)
                     /label="CamR"
                     /ApEinfo_revcolor="#0000ff"
                     /ApEinfo_fwdcolor="#0000ff"
                     /ApEinfo_graphicformat="arrow_data {{0 1 2 0 0 -1} {} 0}width 5 offset 0"
                     /translation="MEKKITGYTTVDISQWHRKEHFEAFQSVAQCTYNQTVQLDITAFLKTVKKNKHKFYPAFIHILARLMNAHPEFRMAMKDGELVIWDSVHPCYTVFHEQTETFSSLWSEYHDDFRQFLHIYSQDVACYGENLAYFPKGFIENMFFVSANPWVSFTSFDLNVANMDNFFAPVFTMGKYYTQGDKVLMPLAIQVHHAVCDGFHVGRMLNELQQYCDEWQGGA*"
     promoter        complement(1506..1610)
                     /label="CamR Promoter"
                     /ApEinfo_revcolor="#84b0dc"
                     /ApEinfo_fwdcolor="#84b0dc"
                     /ApEinfo_graphicformat="arrow_data {{0 1 2 0 0 -1} {} 0}width 5 offset 0"
     rep_origin      complement(1611..2374)
                     /label="ColE1"
                     /ApEinfo_revcolor="#7f7f7f"
                     /ApEinfo_fwdcolor="#7f7f7f"
                     /ApEinfo_graphicformat="arrow_data {{0 1 2 0 0 -1} {} 0}width 5 offset 0"
ORIGIN
        1 TCGGTCTCAT GCTgtgtcca aaggagagga gttaatcaag gaaaacatga gaatgaaagt
       61 tgtcatggag ggctccgtta atggtcacca attcaagtgt acaggggaag gtgaaggtaa
      121 tccttacatg ggtacacaaa ctatgagaat taaagtaatt gaaggcggac cactaccatt
      181 tgcatttgac attctggcaa cgtcattcat gtacggatca cgaactttca tcaagtaccc
      241 taaaggtata ccagactttt tcaagcaatc ttttccagag ggttttacat gggaaagggt
      301 tacaagatac gaagatgggg gtgtcgtcac agttatgcaa gatacttcat tagaagatgg
      361 ctgccttgtc tatcatgtgc aagtaagagg ggtgaatttt ccttctaacg gacctgtgat
      421 gcagaaaaag accaaaggtt gggaaccaaa tactgaaatg atgtacccag ctgatggagg
      481 tttgagaggc tacacacaca tggcgcttaa agttgatggt ggaggtcatt tgtcttgtag
      541 ttttgttacc acttatcgtt ctaaaaagac tgttggcaat atcaaaatgc caggaataca
      601 tgctgtagac cacagactag aaagactcga agagagcgat aacgaaatgt tcgttgtaca
      661 gagagagcat gccgtagcca aatttgctgg cttaggcggt ggtatggatg aattgtataa
      721 gggATCCTGA gaccagacca ataaaaaacg cccggcggca accgagcgtt ctgaacaaat
      781 ccagatggag ttctgaggtc attactggat ctatcaacag gagtccaagc gagctcgata
      841 tcaaattacg ccccgccctg ccactcatcg cagtactgtt gtaattcatt aagcattctg
      901 ccgacatgga agccatcaca aacggcatga tgaacctgaa tcgccagcgg catcagcacc
      961 ttgtcgcctt gcgtataata tttgcccatg gtgaaaacgg gggcgaagaa gttgtccata
     1021 ttggccacgt ttaaatcaaa actggtgaaa ctcacccagg gattggctga aacgaaaaac
     1081 atattctcaa taaacccttt agggaaatag gccaggtttt caccgtaaca cgccacatct
     1141 tgcgaatata tgtgtagaaa ctgccggaaa tcgtcgtggt attcactcca gagcgatgaa
     1201 aacgtttcag tttgctcatg gaaaacggtg taacaagggt gaacactatc ccatatcacc
     1261 agctcaccgt ctttcattgc catacgaaat tccggatgag cattcatcag gcgggcaaga
     1321 atgtgaataa aggccggata aaacttgtgc ttatttttct ttacggtctt taaaaaggcc
     1381 gtaatatcca gctgaacggt ctggttatag gtacattgag caactgactg aaatgcctca
     1441 aaatgttctt tacgatgcca ttgggatata tcaacggtgg tatatccagt gatttttttc
     1501 tccattttag cttccttagc tcctgaaaat ctcgataact caaaaaatac gcccggtagt
     1561 gatcttattt cattatggtg aaagttggaa cctcttacgt gcccgatcaa tcatgaccaa
     1621 aatcccttaa cgtgagtttt cgttccactg agcgtcagac cccgtagaaa agatcaaagg
     1681 atcttcttga gatccttttt ttctgcgcgt aatctgctgc ttgcaaacaa aaaaaccacc
     1741 gctaccagcg gtggtttgtt tgccggatca agagctacca actctttttc cgaaggtaac
     1801 tggcttcagc agagcgcaga taccaaatac tgttcttcta gtgtagccgt agttaggcca
     1861 ccacttcaag aactctgtag caccgcctac atacctcgct ctgctaatcc tgttaccagt
     1921 ggctgctgcc agtggcgata agtcgtgtct taccgggttg gactcaagac gatagttacc
     1981 ggataaggcg cagcggtcgg gctgaacggg gggttcgtgc acacagccca gcttggagcg
     2041 aacgacctac accgaactga gatacctaca gcgtgagcta tgagaaagcg ccacgcttcc
     2101 cgaagggaga aaggcggaca ggtatccggt aagcggcagg gtcggaacag gagagcgcac
     2161 gagggagctt ccagggggaa acgcctggta tctttatagt cctgtcgggt ttcgccacct
     2221 ctgacttgag cgtcgatttt tgtgatgctc gtcagggggg cggagcctat ggaaaaacgc
     2281 cagcaacgcg gcctttttac ggttcctggc cttttgctgg ccttttgctc acatgttctt
     2341 tcctgcgtta tcccctgatt ctgtggataa ccgtag
//
