# Supplementary material for: A Yeast Modular Cloning (MoClo) Toolkit Expansion for Optimization of Heterologous Protein Secretion and Surface Display in Saccharomyces cerevisiae
Source: ACS Synth Biol. 2024 Mar 14;13(4):1246–58. doi: 10.1021/acssynbio.3c00743 (PMC11036508; doi:10.1021/acssynbio.3c00743)
Supplement: Supplementary file 3 — sb3c00743_si_003.zip [file sb3c00743_si_003.zip › Genebank Files- benchling_export/pYSD006.gb]

LOCUS       pYSD006                 1719 bp ds-DNA     circular     12-NOV-2023
DEFINITION  .
ACCESSION   <unknown id>
VERSION     <unknown id>
COMMENT     Encodes S. cerevisiae MFalpha1 pre- signal peptide as a Type 3a’
            part to be used in the yeast secretion/display (YSD) extension of
            the MoClo yeast toolkit (YTK) Vector backbone is the Yeast MoClo
            toolkit entry vector pYTK001
FEATURES             Location/Qualifiers
     CDS             11..70
                     /label="MFalpha1 pre- SP"
                     /ApEinfo_revcolor="#84b0dc"
                     /ApEinfo_fwdcolor="#84b0dc"
                     /translation="MMRFPSIFTAVLFAASSALA"
     misc_feature    14..70
                     /label="MF(alpha)1 pre- Signal Sequence"
                     /ApEinfo_revcolor="#faac61"
                     /ApEinfo_fwdcolor="#faac61"
     misc_feature    65..67
                     /label="codon changed to keep Leu"
                     /ApEinfo_revcolor="#c6c9d1"
                     /ApEinfo_fwdcolor="#c6c9d1"
     misc_feature    complement(80..188)
                     /label="CamR Terminator"
                     /ApEinfo_revcolor="#84b0dc"
                     /ApEinfo_fwdcolor="#84b0dc"
                     /ApEinfo_graphicformat="arrow_data {{0 1 2 0 0 -1} {} 0}width 5 offset 0"
     CDS             complement(189..848)
                     /label="CamR"
                     /ApEinfo_revcolor="#0000ff"
                     /ApEinfo_fwdcolor="#0000ff"
                     /ApEinfo_graphicformat="arrow_data {{0 1 2 0 0 -1} {} 0}width 5 offset 0"
                     /translation="MEKKITGYTTVDISQWHRKEHFEAFQSVAQCTYNQTVQLDITAFLKTVKKNKHKFYPAFIHILARLMNAHPEFRMAMKDGELVIWDSVHPCYTVFHEQTETFSSLWSEYHDDFRQFLHIYSQDVACYGENLAYFPKGFIENMFFVSANPWVSFTSFDLNVANMDNFFAPVFTMGKYYTQGDKVLMPLAIQVHHAVCDGFHVGRMLNELQQYCDEWQGGA*"
     promoter        complement(849..953)
                     /label="CamR Promoter"
                     /ApEinfo_revcolor="#84b0dc"
                     /ApEinfo_fwdcolor="#84b0dc"
                     /ApEinfo_graphicformat="arrow_data {{0 1 2 0 0 -1} {} 0}width 5 offset 0"
     rep_origin      complement(954..1717)
                     /label="ColE1"
                     /ApEinfo_revcolor="#7f7f7f"
                     /ApEinfo_fwdcolor="#7f7f7f"
                     /ApEinfo_graphicformat="arrow_data {{0 1 2 0 0 -1} {} 0}width 5 offset 0"
ORIGIN
        1 TCGGTCTCAT ATGatgagat ttccttcaat ttttactgca gttttattcg cagcatcctc
       61 cgcaCtTGCT TGAgaccaga ccaataaaaa acgcccggcg gcaaccgagc gttctgaaca
      121 aatccagatg gagttctgag gtcattactg gatctatcaa caggagtcca agcgagctcg
      181 atatcaaatt acgccccgcc ctgccactca tcgcagtact gttgtaattc attaagcatt
      241 ctgccgacat ggaagccatc acaaacggca tgatgaacct gaatcgccag cggcatcagc
      301 accttgtcgc cttgcgtata atatttgccc atggtgaaaa cgggggcgaa gaagttgtcc
      361 atattggcca cgtttaaatc aaaactggtg aaactcaccc agggattggc tgaaacgaaa
      421 aacatattct caataaaccc tttagggaaa taggccaggt tttcaccgta acacgccaca
      481 tcttgcgaat atatgtgtag aaactgccgg aaatcgtcgt ggtattcact ccagagcgat
      541 gaaaacgttt cagtttgctc atggaaaacg gtgtaacaag ggtgaacact atcccatatc
      601 accagctcac cgtctttcat tgccatacga aattccggat gagcattcat caggcgggca
      661 agaatgtgaa taaaggccgg ataaaacttg tgcttatttt tctttacggt ctttaaaaag
      721 gccgtaatat ccagctgaac ggtctggtta taggtacatt gagcaactga ctgaaatgcc
      781 tcaaaatgtt ctttacgatg ccattgggat atatcaacgg tggtatatcc agtgattttt
      841 ttctccattt tagcttcctt agctcctgaa aatctcgata actcaaaaaa tacgcccggt
      901 agtgatctta tttcattatg gtgaaagttg gaacctctta cgtgcccgat caatcatgac
      961 caaaatccct taacgtgagt tttcgttcca ctgagcgtca gaccccgtag aaaagatcaa
     1021 aggatcttct tgagatcctt tttttctgcg cgtaatctgc tgcttgcaaa caaaaaaacc
     1081 accgctacca gcggtggttt gtttgccgga tcaagagcta ccaactcttt ttccgaaggt
     1141 aactggcttc agcagagcgc agataccaaa tactgttctt ctagtgtagc cgtagttagg
     1201 ccaccacttc aagaactctg tagcaccgcc tacatacctc gctctgctaa tcctgttacc
     1261 agtggctgct gccagtggcg ataagtcgtg tcttaccggg ttggactcaa gacgatagtt
     1321 accggataag gcgcagcggt cgggctgaac ggggggttcg tgcacacagc ccagcttgga
     1381 gcgaacgacc tacaccgaac tgagatacct acagcgtgag ctatgagaaa gcgccacgct
     1441 tcccgaaggg agaaaggcgg acaggtatcc ggtaagcggc agggtcggaa caggagagcg
     1501 cacgagggag cttccagggg gaaacgcctg gtatctttat agtcctgtcg ggtttcgcca
     1561 cctctgactt gagcgtcgat ttttgtgatg ctcgtcaggg gggcggagcc tatggaaaaa
     1621 cgccagcaac gcggcctttt tacggttcct ggccttttgc tggccttttg ctcacatgtt
     1681 ctttcctgcg ttatcccctg attctgtgga taaccgtag
//
