# Supplementary material for: A Yeast Modular Cloning (MoClo) Toolkit Expansion for Optimization of Heterologous Protein Secretion and Surface Display in Saccharomyces cerevisiae
Source: ACS Synth Biol. 2024 Mar 14;13(4):1246–58. doi: 10.1021/acssynbio.3c00743 (PMC11036508; doi:10.1021/acssynbio.3c00743)
Supplement: Supplementary file 3 — sb3c00743_si_003.zip [file sb3c00743_si_003.zip › Genebank Files- benchling_export/pYSD084.gb]

LOCUS       pYSD084                 2329 bp ds-DNA     circular     12-NOV-2023
DEFINITION  .
ACCESSION   <unknown id>
VERSION     <unknown id>
COMMENT     Encodes the HA-tagged S. cerevisiae Tip1p yeast surface display
            anchor protein as a Type 4a part to be used in the yeast
            secretion/display (YSD) extension of the MoClo yeast toolkit (YTK)
            Vector backbone is the Yeast MoClo toolkit entry vector pYTK001
FEATURES             Location/Qualifiers
     misc_feature    3..8
                     /label="BsaI"
                     /ApEinfo_revcolor="#f8d3a9"
                     /ApEinfo_fwdcolor="#f8d3a9"
     misc_feature    14..43
                     /label="GGGGSGGGGS Linker"
                     /ApEinfo_revcolor="#b7e6d7"
                     /ApEinfo_fwdcolor="#b7e6d7"
     CDS             14..94
                     /label="linker-HA-tag TEV site"
                     /ApEinfo_revcolor="#84b0dc"
                     /ApEinfo_fwdcolor="#84b0dc"
                     /translation="GGGGSGGGGSYPYDVPDYAKENLYFQS"
     misc_feature    44..70
                     /label="HA tag"
                     /ApEinfo_revcolor="#c6c9d1"
                     /ApEinfo_fwdcolor="#c6c9d1"
     misc_feature    74..94
                     /label="TEV protease site"
                     /ApEinfo_revcolor="#d6b295"
                     /ApEinfo_fwdcolor="#d6b295"
     misc_feature    95..670
                     /label="TIP1 Anchor"
                     /ApEinfo_revcolor="#84b0dc"
                     /ApEinfo_fwdcolor="#84b0dc"
     CDS             95..670
                     /ApEinfo_revcolor="#84b0dc"
                     /ApEinfo_fwdcolor="#84b0dc"
                     /translation="DTSAAETAELQAIIGDINSHLSDYLGLETGNSGFQIPSDVLSVYQQVMTYTDDAYTTLFSELDFDAITKTIVKLPWYTTRLSSEIAAALASVSPASSEAASSSEAASSSKAASSSEATSSAAPSSSAAPSSSAAPSSSAESSSKAVSSSVAPTTSSVSTSTVETASNAGQRVNAGAASFGAVVAGAAALLL*"
     misc_feature    671..676
                     /label="XhoI"
                     /ApEinfo_revcolor="#b4abac"
                     /ApEinfo_fwdcolor="#b4abac"
     misc_feature    complement(677..680)
                     /label="tggc 4a BsaI overhang"
                     /ApEinfo_revcolor="#b7e6d7"
                     /ApEinfo_fwdcolor="#b7e6d7"
     misc_feature    complement(682..683)
                     /label="BsaI"
                     /ApEinfo_revcolor="#b7e6d7"
                     /ApEinfo_fwdcolor="#b7e6d7"
     protein_bind    684..687
                     /label="BsmBI"
                     /ApEinfo_revcolor="#b1ff67"
                     /ApEinfo_fwdcolor="#b1ff67"
                     /ApEinfo_graphicformat="arrow_data {{0 1 2 0 0 -1} {} 0}width 5 offset 0"
     misc_feature    complement(690..798)
                     /label="CamR Terminator"
                     /ApEinfo_revcolor="#84b0dc"
                     /ApEinfo_fwdcolor="#84b0dc"
                     /ApEinfo_graphicformat="arrow_data {{0 1 2 0 0 -1} {} 0}width 5 offset 0"
     CDS             complement(799..1458)
                     /label="CamR"
                     /ApEinfo_revcolor="#0000ff"
                     /ApEinfo_fwdcolor="#0000ff"
                     /ApEinfo_graphicformat="arrow_data {{0 1 2 0 0 -1} {} 0}width 5 offset 0"
                     /translation="MEKKITGYTTVDISQWHRKEHFEAFQSVAQCTYNQTVQLDITAFLKTVKKNKHKFYPAFIHILARLMNAHPEFRMAMKDGELVIWDSVHPCYTVFHEQTETFSSLWSEYHDDFRQFLHIYSQDVACYGENLAYFPKGFIENMFFVSANPWVSFTSFDLNVANMDNFFAPVFTMGKYYTQGDKVLMPLAIQVHHAVCDGFHVGRMLNELQQYCDEWQGGA*"
     promoter        complement(1459..1563)
                     /label="CamR Promoter"
                     /ApEinfo_revcolor="#84b0dc"
                     /ApEinfo_fwdcolor="#84b0dc"
                     /ApEinfo_graphicformat="arrow_data {{0 1 2 0 0 -1} {} 0}width 5 offset 0"
     rep_origin      complement(1564..2327)
                     /label="ColE1"
                     /ApEinfo_revcolor="#7f7f7f"
                     /ApEinfo_fwdcolor="#7f7f7f"
                     /ApEinfo_graphicformat="arrow_data {{0 1 2 0 0 -1} {} 0}width 5 offset 0"
ORIGIN
        1 TCGGTCTCAA TCCGGTGGAG GGGGTTCTGG TGGTGGCGGA TCATACCCAT ACGATGTTCC
       61 AGATTACGCT Aaggaaaatt tgtattttca atctGacacc agcgccgccg aaactgctga
      121 attgcaagct attatcggtg acatcaactc tcatctttct gactacttgg gtctagaaac
      181 tggcaacagt ggattccaaa ttccatctga tgtcttgagt gtgtatcaac aagtcatgac
      241 ttacaccgat gacgcttaca ctaccttgtt tagtgaattg gactttgatg ctatcactaa
      301 gacaattgtt aaattgccat ggtacaccac aagattgagt tctgaaatcg ctgctgctct
      361 tgcctccgtt tccccagctt cttccgaggc tgcatcttct tccgaggctg catcttcttc
      421 caaggctgca tcttcttccg aagctacatc ctctgccgct ccatcctctt ctgctgcccc
      481 atcttcttct gctgccccat catcatctgc cgaatcatct tctaaggccg tttcttcttc
      541 tgtcgctcca actacctctt ctgtcagcac ttctacagtc gaaactgctt ccaatgccgg
      601 tcaaagagtc aatgcaggcg ctgcctcttt cggtgctgtt gttgcaggtg cagctgcttt
      661 attgttataa CTCGAGTGGC TGAgaccaga ccaataaaaa acgcccggcg gcaaccgagc
      721 gttctgaaca aatccagatg gagttctgag gtcattactg gatctatcaa caggagtcca
      781 agcgagctcg atatcaaatt acgccccgcc ctgccactca tcgcagtact gttgtaattc
      841 attaagcatt ctgccgacat ggaagccatc acaaacggca tgatgaacct gaatcgccag
      901 cggcatcagc accttgtcgc cttgcgtata atatttgccc atggtgaaaa cgggggcgaa
      961 gaagttgtcc atattggcca cgtttaaatc aaaactggtg aaactcaccc agggattggc
     1021 tgaaacgaaa aacatattct caataaaccc tttagggaaa taggccaggt tttcaccgta
     1081 acacgccaca tcttgcgaat atatgtgtag aaactgccgg aaatcgtcgt ggtattcact
     1141 ccagagcgat gaaaacgttt cagtttgctc atggaaaacg gtgtaacaag ggtgaacact
     1201 atcccatatc accagctcac cgtctttcat tgccatacga aattccggat gagcattcat
     1261 caggcgggca agaatgtgaa taaaggccgg ataaaacttg tgcttatttt tctttacggt
     1321 ctttaaaaag gccgtaatat ccagctgaac ggtctggtta taggtacatt gagcaactga
     1381 ctgaaatgcc tcaaaatgtt ctttacgatg ccattgggat atatcaacgg tggtatatcc
     1441 agtgattttt ttctccattt tagcttcctt agctcctgaa aatctcgata actcaaaaaa
     1501 tacgcccggt agtgatctta tttcattatg gtgaaagttg gaacctctta cgtgcccgat
     1561 caatcatgac caaaatccct taacgtgagt tttcgttcca ctgagcgtca gaccccgtag
     1621 aaaagatcaa aggatcttct tgagatcctt tttttctgcg cgtaatctgc tgcttgcaaa
     1681 caaaaaaacc accgctacca gcggtggttt gtttgccgga tcaagagcta ccaactcttt
     1741 ttccgaaggt aactggcttc agcagagcgc agataccaaa tactgttctt ctagtgtagc
     1801 cgtagttagg ccaccacttc aagaactctg tagcaccgcc tacatacctc gctctgctaa
     1861 tcctgttacc agtggctgct gccagtggcg ataagtcgtg tcttaccggg ttggactcaa
     1921 gacgatagtt accggataag gcgcagcggt cgggctgaac ggggggttcg tgcacacagc
     1981 ccagcttgga gcgaacgacc tacaccgaac tgagatacct acagcgtgag ctatgagaaa
     2041 gcgccacgct tcccgaaggg agaaaggcgg acaggtatcc ggtaagcggc agggtcggaa
     2101 caggagagcg cacgagggag cttccagggg gaaacgcctg gtatctttat agtcctgtcg
     2161 ggtttcgcca cctctgactt gagcgtcgat ttttgtgatg ctcgtcaggg gggcggagcc
     2221 tatggaaaaa cgccagcaac gcggcctttt tacggttcct ggccttttgc tggccttttg
     2281 ctcacatgtt ctttcctgcg ttatcccctg attctgtgga taaccgtag
//
