# Supplementary material for: A Yeast Modular Cloning (MoClo) Toolkit Expansion for Optimization of Heterologous Protein Secretion and Surface Display in Saccharomyces cerevisiae
Source: ACS Synth Biol. 2024 Mar 14;13(4):1246–58. doi: 10.1021/acssynbio.3c00743 (PMC11036508; doi:10.1021/acssynbio.3c00743)
Supplement: Supplementary file 3 — sb3c00743_si_003.zip [file sb3c00743_si_003.zip › Genebank Files- benchling_export/pYSD043.gb]

LOCUS       pYSD043                 2007 bp ds-DNA     circular     12-NOV-2023
DEFINITION  .
ACCESSION   <unknown id>
VERSION     <unknown id>
COMMENT     Encodes the S. cerevisiae 111 amino acid SCW4 Translational Fusion
            Partner Sequence as a Type 3a’ part to be used in the yeast
            secretion/display (YSD) extension of the MoClo yeast toolkit (YTK)
            Vector backbone is the Yeast MoClo toolkit entry vector pYTK001
            Translational Fusion Partner reference: Bae, J.H., Sung, B.H., Kim,
            H.J., Park, S.H., Lim, K.M., Kim, M.J., et al. (2015). An Efficient
            Genome-Wide Fusion Partner Screening System for Secretion of
            Recombinant Proteins in Yeast. Sci Rep 5, 12229. doi:
            10.1038/srep12229. Bae, J.H., Yun, S.H., Kim, M.J., Kim, H.J.,
            Sung, B.H., Kim, S.I., et al. (2022). Secretome-based screening of
            fusion partners and their application in recombinant protein
            secretion in Saccharomyces cerevisiae. Appl Microbiol Biotechnol
            106(2), 663-673. doi: 10.1007/s00253-021-11750-9.
FEATURES             Location/Qualifiers
     misc_feature    11..343
                     /label="SCW4 / TFP 16-3 111 AA (Bae et al 2015)"
                     /ApEinfo_revcolor="#ffef86"
                     /ApEinfo_fwdcolor="#ffef86"
     CDS             11..343
                     /label="TFP16-3 111A"
                     /ApEinfo_revcolor="#84b0dc"
                     /ApEinfo_fwdcolor="#84b0dc"
                     /translation="MRLSNLIASASLLSAATLAAPANHEHKDKRAVVTTTVQKQTTIIVNGAASTPVAALEENAVVNSAPAAATSTTSSAASVATAAASSSENNSQVSAAASPASSSAATSTQSS"
     misc_feature    14..24
                     /label="BsmBI destroyed"
                     /ApEinfo_revcolor="#f58a5e"
                     /ApEinfo_fwdcolor="#f58a5e"
     misc_feature    19..19
                     /label="Mut to destroy BsmB1"
                     /ApEinfo_revcolor="#b1ff67"
                     /ApEinfo_fwdcolor="#b1ff67"
     CDS             344..355
                     /label="Kex2p "
                     /ApEinfo_revcolor="#84b0dc"
                     /ApEinfo_fwdcolor="#84b0dc"
                     /translation="LDKR"
     misc_feature    complement(368..476)
                     /label="CamR Terminator"
                     /ApEinfo_revcolor="#84b0dc"
                     /ApEinfo_fwdcolor="#84b0dc"
                     /ApEinfo_graphicformat="arrow_data {{0 1 2 0 0 -1} {} 0}width 5 offset 0"
     CDS             complement(477..1136)
                     /label="CamR"
                     /ApEinfo_revcolor="#0000ff"
                     /ApEinfo_fwdcolor="#0000ff"
                     /ApEinfo_graphicformat="arrow_data {{0 1 2 0 0 -1} {} 0}width 5 offset 0"
                     /translation="MEKKITGYTTVDISQWHRKEHFEAFQSVAQCTYNQTVQLDITAFLKTVKKNKHKFYPAFIHILARLMNAHPEFRMAMKDGELVIWDSVHPCYTVFHEQTETFSSLWSEYHDDFRQFLHIYSQDVACYGENLAYFPKGFIENMFFVSANPWVSFTSFDLNVANMDNFFAPVFTMGKYYTQGDKVLMPLAIQVHHAVCDGFHVGRMLNELQQYCDEWQGGA*"
     promoter        complement(1137..1241)
                     /label="CamR Promoter"
                     /ApEinfo_revcolor="#84b0dc"
                     /ApEinfo_fwdcolor="#84b0dc"
                     /ApEinfo_graphicformat="arrow_data {{0 1 2 0 0 -1} {} 0}width 5 offset 0"
     rep_origin      complement(1242..2005)
                     /label="ColE1"
                     /ApEinfo_revcolor="#7f7f7f"
                     /ApEinfo_fwdcolor="#7f7f7f"
                     /ApEinfo_graphicformat="arrow_data {{0 1 2 0 0 -1} {} 0}width 5 offset 0"
ORIGIN
        1 TCGGTCTCAT atgcgtctAt ctaacctaat tgcttctgcc tctcttttat ctgctgctac
       61 tcttgctgct cccgctaacc acgaacacaa ggacaagcgt gctgtggtca ctaccactgt
      121 tcaaaaacaa accactatca ttgttaatgg tgccgcttca actccagttg ctgctttgga
      181 agaaaatgct gttgtcaact ccgctccagc tgccgctacc agtacaacat cgtctgctgc
      241 ttctgtagct accgctgctg cttcctcttc tgagaacaac tcacaagttt ctgctgccgc
      301 atctccagcc tccagctctg ctgctacatc tactcaatct tccCTAGACA AACGTGCTTG
      361 Agaccagacc aataaaaaac gcccggcggc aaccgagcgt tctgaacaaa tccagatgga
      421 gttctgaggt cattactgga tctatcaaca ggagtccaag cgagctcgat atcaaattac
      481 gccccgccct gccactcatc gcagtactgt tgtaattcat taagcattct gccgacatgg
      541 aagccatcac aaacggcatg atgaacctga atcgccagcg gcatcagcac cttgtcgcct
      601 tgcgtataat atttgcccat ggtgaaaacg ggggcgaaga agttgtccat attggccacg
      661 tttaaatcaa aactggtgaa actcacccag ggattggctg aaacgaaaaa catattctca
      721 ataaaccctt tagggaaata ggccaggttt tcaccgtaac acgccacatc ttgcgaatat
      781 atgtgtagaa actgccggaa atcgtcgtgg tattcactcc agagcgatga aaacgtttca
      841 gtttgctcat ggaaaacggt gtaacaaggg tgaacactat cccatatcac cagctcaccg
      901 tctttcattg ccatacgaaa ttccggatga gcattcatca ggcgggcaag aatgtgaata
      961 aaggccggat aaaacttgtg cttatttttc tttacggtct ttaaaaaggc cgtaatatcc
     1021 agctgaacgg tctggttata ggtacattga gcaactgact gaaatgcctc aaaatgttct
     1081 ttacgatgcc attgggatat atcaacggtg gtatatccag tgattttttt ctccatttta
     1141 gcttccttag ctcctgaaaa tctcgataac tcaaaaaata cgcccggtag tgatcttatt
     1201 tcattatggt gaaagttgga acctcttacg tgcccgatca atcatgacca aaatccctta
     1261 acgtgagttt tcgttccact gagcgtcaga ccccgtagaa aagatcaaag gatcttcttg
     1321 agatcctttt tttctgcgcg taatctgctg cttgcaaaca aaaaaaccac cgctaccagc
     1381 ggtggtttgt ttgccggatc aagagctacc aactcttttt ccgaaggtaa ctggcttcag
     1441 cagagcgcag ataccaaata ctgttcttct agtgtagccg tagttaggcc accacttcaa
     1501 gaactctgta gcaccgccta catacctcgc tctgctaatc ctgttaccag tggctgctgc
     1561 cagtggcgat aagtcgtgtc ttaccgggtt ggactcaaga cgatagttac cggataaggc
     1621 gcagcggtcg ggctgaacgg ggggttcgtg cacacagccc agcttggagc gaacgaccta
     1681 caccgaactg agatacctac agcgtgagct atgagaaagc gccacgcttc ccgaagggag
     1741 aaaggcggac aggtatccgg taagcggcag ggtcggaaca ggagagcgca cgagggagct
     1801 tccaggggga aacgcctggt atctttatag tcctgtcggg tttcgccacc tctgacttga
     1861 gcgtcgattt ttgtgatgct cgtcaggggg gcggagccta tggaaaaacg ccagcaacgc
     1921 ggccttttta cggttcctgg ccttttgctg gccttttgct cacatgttct ttcctgcgtt
     1981 atcccctgat tctgtggata accgtag
//
